# Supplementary material for: Investigation of the transability of dietary small non-coding RNAs to animals
Source: Front Genet. 2022 Aug 30;13:933709. doi: 10.3389/fgene.2022.933709 (PMC9483711; doi:10.3389/fgene.2022.933709)
Supplement: Supplementary file 1 [file Table2.XLSX]

## Sheet: close species
Supplementary File S2: Close species used in the analysis related to each study
Study number	GSE ID	Host species	Close species
1	GSE136806	Bos taurus	Homo sapiens
			Ovis aries
			us scrofa
			Equus caballus
			Pan troglodytes
			Pan paniscus
			Nomascus leucogenys
			Mus musculus
			Canis familiaris
			Danio rerio
			Gallus gallus
			Macaca mulatta
			Rattus norvegicus
			Capra hircus
2	GSE117441	Bos taurus	Homo sapiens
			Ovis aries
			us scrofa
			Equus caballus
			Pan troglodytes
			Pan paniscus
			Nomascus leucogenys
			Mus musculus
			Canis familiaris
			Danio rerio
			Gallus gallus
			Macaca mulatta
			Rattus norvegicus
			Capra hircus
3	GSE81616	Bos taurus	Homo sapiens
			Ovis aries
			us scrofa
			Equus caballus
			Pan troglodytes
			Pan paniscus
			Nomascus leucogenys
			Mus musculus
			Canis familiaris
			Danio rerio
			Gallus gallus
			Macaca mulatta
			Rattus norvegicus
			Capra hircus
4	GSE113598	Mus musculus	Homo sapiens
			Ovis aries
			us scrofa
			Equus caballus
			Pan troglodytes
			Pan paniscus
			Nomascus leucogenys
			Bos taurus
			Canis familiaris
			Danio rerio
			Gallus gallus
			Macaca mulatta
			Rattus norvegicus
			Capra hircus
5	GSE81619	Ovis aries	Homo sapiens
			Bos taurus
			us scrofa
			Equus caballus
			Pan troglodytes
			Pan paniscus
			Nomascus leucogenys
			Mus musculus
			Canis familiaris
			Danio rerio
			Gallus gallus
			Macaca mulatta
			Rattus norvegicus
			Capra hircus
6	GSE61025	Capra hircus	Homo sapiens
			Ovis aries
			us scrofa
			Equus caballus
			Pan troglodytes
			Pan paniscus
			Nomascus leucogenys
			Mus musculus
			Canis familiaris
			Danio rerio
			Gallus gallus
			Macaca mulatta
			Rattus norvegicus
			Capra hircus
7	GSE92897	Sus scrofa	Homo sapiens
			Ovis aries
			us scrofa
			Equus caballus
			Pan troglodytes
			Pan paniscus
			Nomascus leucogenys
			Mus musculus
			Canis familiaris
			Danio rerio
			Gallus gallus
			Macaca mulatta
			Rattus norvegicus
			Capra hircus
7	GSE92897	Rattus norvegicus	Homo sapiens
			Ovis aries
			us scrofa
			Equus caballus
			Pan troglodytes
			Pan paniscus
			Nomascus leucogenys
			Mus musculus
			Canis familiaris
			Danio rerio
			Gallus gallus
			Macaca mulatta
			Bos taurus
			Capra hircus
