# Supplementary material for: Investigation of the transability of dietary small non-coding RNAs to animals
Source: Front Genet. 2022 Aug 30;13:933709. doi: 10.3389/fgene.2022.933709 (PMC9483711; doi:10.3389/fgene.2022.933709)
Supplement: Supplementary file 2 [file Table3.XLSX]

## Sheet: Study number one (GSE136806)
Supplementary File S3: Summary of data and abundance of miRNA, tRNA, rRNA, snRNA, snoRNA, and non-annotated reads in samples of different investigated studies.
Samples	Sample SRR	Organism	tissue	Raw data	Clean data	# of miRNA	# of tRNA	# of rRNA	# of snRNA	# of snoRNA	# of no_annotated
Control_1	SRR10062887	Bos taurus	blood	30831351	4.04876e+06	1852529	658309	506343	3578	965	658971
Contro_l2	SRR10062888	Bos taurus	blood	27684851	4.82554e+06	2386673	1108025	300793	2896	985	587479
Control_3	SRR10062889	Bos taurus	blood	22992500	4.03757e+06	2368697	586788	181933	1935	6287	524875
alfalfa-cotton-soybean_1	SRR10062890	Bos taurus	blood	25285420	4.24095e+06	1476379	732402	1129570	2315	2189	512558
alfalfa-cotton-soybean_2	SRR10062891	Bos taurus	blood	25610791	3.98503e+06	2202716	538010	364305	5201	3240	509285
alfalfa-cotton-soybean_3	SRR10062892	Bos taurus	blood	40721671	5.67292e+06	2202566	1146736	987167	4875	999	814856

## Sheet: Study number two (GSE117441)
Supplementary File S3: Summary of data and abundance of miRNA, tRNA, rRNA, snRNA, snoRNA, and non-annotated reads in samples of different investigated studies.
Samples	Sample SRR	Organism	tissue	Raw data	Clean data	# of miRNA	# of tRNA	# of rRNA	# of snRNA	# of snoRNA	# of no_annotated
rice_straw_1	SRR7547328	Bos taurus	rumen-epithelium	13740468	11798185	6476697	1625480	440138	2398	5014	265478
rice_straw_2	SRR7547329	Bos taurus	rumen-epithelium	12852666	10496478	6045819	623979	626962	3524	5689	298746
rice_straw_3	SRR7547330	Bos taurus	rumen-epithelium	14383035	12796521	6013613	497757	952676	3587	3698	314579
rice_straw_4	SRR7547331	Bos taurus	rumen-epithelium	10257180	7861885	3227655	434401	457953	1278	4521	235479
rice_straw_5	SRR7547332	Bos taurus	rumen-epithelium	11325522	9429141	5001202	442433	496849	3658	3651	354789
rice_straw_6	SRR7547333	Bos taurus	rumen-epithelium	11332560	9876140	4162184	843854	487796	3014	4215	220047
alfalfa_hay_1	SRR7547334	Bos taurus	rumen-epithelium	12309186	10143677	4390043	555834	370738	2987	4120	238975
alfalfa_hay_2	SRR7547335	Bos taurus	rumen-epithelium	9835992	7486031	4151338	761151	610396	3647	2034	200978
alfalfa_hay_3	SRR7547336	Bos taurus	rumen-epithelium	7785441	6132403	3456106	485472	464919	2987	3065	164782
alfalfa_hay_4	SRR7547337	Bos taurus	rumen-epithelium	8688530	6571641	4172141	250529	577252	3548	2015	195846
alfalfa_hay_5	SRR7547338	Bos taurus	rumen-epithelium	15699708	13368857	7686267	798457	616804	2541	3415	317546
alfalfa_hay_6	SRR7547339	Bos taurus	rumen-epithelium	31044547	27241628	9261925	5664993	703875	3658	4203	365795
corn_stover_1	SRR7547340	Bos taurus	rumen-epithelium	10446626	7942936	3374631	2537785	583838	3014	2398	206478
corn_stover_2	SRR7547341	Bos taurus	rumen-epithelium	8691080	7854927	3829116	524009	639043	2487	689	154789
corn_stover_3	SRR7547342	Bos taurus	rumen-epithelium	9056854	6971694	4570714	1120639	417645	2356	1354	174896
corn_stover_4	SRR7547343	Bos taurus	rumen-epithelium	6888508	5925239	3418850	524579	353718	1064	855	65478
corn_stover_5	SRR7547344	Bos taurus	rumen-epithelium	7676410	6251489	3279738	606343	613581	2534	2089	147896
corn_stover_6	SRR7547345	Bos taurus	rumen-epithelium	5052016	3813169	2466287	225209	204600	1358	624	103547
rice_straw_1	SRR7547346	Bos taurus	duodenum-epithelium	17051586	14972443	7152516	3573312	549515	6251	3524	365472
rice_straw_2	SRR7547347	Bos taurus	duodenum-epithelium	23221208	19979033	12359779	6358122	328988	5241	3641	469735
rice_straw_3	SRR7547348	Bos taurus	duodenum-epithelium	22770914	17394096	16175058	2264814	456211	4521	3201	413985
rice_straw_4	SRR7547349	Bos taurus	duodenum-epithelium	20306397	18439587	11393063	3312836	564720	3548	634	395478
rice_straw_5	SRR7547350	Bos taurus	duodenum-epithelium	10480486	8556941	5673175	1094516	504827	2036	4521	403879
rice_straw_6	SRR7547351	Bos taurus	duodenum-epithelium	9715326	8108980	6334361	564822	270085	3548	985	169742
alfalfa_hay_1	SRR7547352	Bos taurus	duodenum-epithelium	17748059	15333596	9194938	4057479	308608	1475	3245	347961
alfalfa_hay_2	SRR7547353	Bos taurus	duodenum-epithelium	18651687	14979591	10332727	3735517	401243	3658	3689	364789
alfalfa_hay_3	SRR7547354	Bos taurus	duodenum-epithelium	16063855	12909418	8527888	3248057	351058	2548	4781	253647
alfalfa_hay_4	SRR7547355	Bos taurus	duodenum-epithelium	9667293	8387495	6035133	1476901	100751	1479	1204	175493
alfalfa_hay_5	SRR7547356	Bos taurus	duodenum-epithelium	12175592	9830092	6780525	1960385	252251	2986	3697	203647
alfalfa_hay_6	SRR7547357	Bos taurus	duodenum-epithelium	16528546	14460929	8959305	3484354	222056	3147	3587	259764
corn_stover_1	SRR7547358	Bos taurus	duodenum-epithelium	13449343	11683994	8645490	2294769	154662	3547	3258	237894
corn_stover_2	SRR7547359	Bos taurus	duodenum-epithelium	15341825	13549666	10212681	2451646	172694	2987	3024	229643
corn_stover_3	SRR7547360	Bos taurus	duodenum-epithelium	12327001	10608976	7629105	1710857	292429	2314	2014	214736
corn_stover_4	SRR7547361	Bos taurus	duodenum-epithelium	7881230	7170476	5339712	864057	128909	1004	5147	63547
corn_stover_5	SRR7547362	Bos taurus	duodenum-epithelium	13667061	11647235	5098655	5281788	165183	2785	5234	298746
corn_stover_6	SRR7547363	Bos taurus	duodenum-epithelium	15474469	12825554	6021556	4744544	177725	2987	4215	354789
rice_straw_1	SRR7547364	Bos taurus	jejunum-epithelium	12411484	10801349	6669827	2276181	267917	6547	932	242135
rice_straw_2	SRR7547365	Bos taurus	jejunum-epithelium	14206430	12225670	7715574	2470553	261656	3284	2371	287431
rice_straw_3	SRR7547366	Bos taurus	jejunum-epithelium	13064657	11234329	9045247	953022	322855	5412	985	198745
rice_straw_4	SRR7547367	Bos taurus	jejunum-epithelium	14022741	12704810	8538823	1035852	290559	3254	4215	274896
rice_straw_5	SRR7547368	Bos taurus	jejunum-epithelium	16031402	14555381	10666072	1035852	290559	1457	3024	268974
rice_straw_6	SRR7547369	Bos taurus	jejunum-epithelium	13145579	11419890	8804649	1816415	199028	1547	3205	214578
alfalfa_hay_1	SRR7547370	Bos taurus	jejunum-epithelium	9702132	8463937	6302766	1091383	353442	5412	1034	178946
alfalfa_hay_2	SRR7547371	Bos taurus	jejunum-epithelium	12900102	10296566	8133969	1458661	119599	6478	4218	256478
alfalfa_hay_3	SRR7547372	Bos taurus	jejunum-epithelium	6805998	5621363	4078325	606279	206874	2548	2254	147967
alfalfa_hay_4	SRR7547373	Bos taurus	jejunum-epithelium	8497488	7148735	6371494	275958	136920	6247	958	165478
alfalfa_hay_5	SRR7547374	Bos taurus	jejunum-epithelium	8296104	6657568	5291638	295724	120888	6472	6354	147896
alfalfa_hay_6	SRR7547375	Bos taurus	jejunum-epithelium	9826198	8076693	5735335	885674	258223	6512	7541	169874
corn_stover_1	SRR7547376	Bos taurus	jejunum-epithelium	14199087	12381477	10144758	1479292	148837	2547	2458	305489
corn_stover_2	SRR7547377	Bos taurus	jejunum-epithelium	14171076	11706063	9016802	651113	262804	2487	4127	256473
corn_stover_3	SRR7547378	Bos taurus	jejunum-epithelium	11471355	8671568	6250095	922332	430419	4871	6845	289745
corn_stover_4	SRR7547379	Bos taurus	jejunum-epithelium	11242736	10115631	6692270	2646232	212542	4784	5688	221478
corn_stover_5	SRR7547380	Bos taurus	jejunum-epithelium	12633844	11043115	7288250	1712329	171371	3658	3524	235689
corn_stover_6	SRR7547381	Bos taurus	jejunum-epithelium	12457101	11348080	8692626	1093116	218457	3895	2594	227894
rice_straw_1	SRR7547382	Bos taurus	liver	3800470	3069466	2078130	486241	124575	354	847	96874
rice_straw_2	SRR7547383	Bos taurus	liver	6290883	5018603	3824262	190069	289585	1425	3587	114789
rice_straw_3	SRR7547384	Bos taurus	liver	9543715	8485936	5647941	572273	355174	4530	1789	187946
rice_straw_4	SRR7547385	Bos taurus	liver	10421995	8136458	5267426	649468	553029	2987	2522	198745
rice_straw_5	SRR7547386	Bos taurus	liver	7421285	6410852	3812107	598174	366887	2154	6985	157896
rice_straw_6	SRR7547387	Bos taurus	liver	14041790	12820871	7997122	786790	547462	6654	6247	298764
alfalfa_hay_1	SRR7547388	Bos taurus	liver	16181583	13032002	4506281	1237094	1208591	4152	5204	347895
alfalfa_hay_2	SRR7547389	Bos taurus	liver	19105540	17262306	723118	4517595	752973	3254	3658	395876
alfalfa_hay_3	SRR7547390	Bos taurus	liver	9547111	7612050	4922306	1057952	416861	6479	589	198745
alfalfa_hay_4	SRR7547391	Bos taurus	liver	7854840	6972891	4829877	370189	384809	1479	769	65897
alfalfa_hay_5	SRR7547392	Bos taurus	liver	11716450	10002126	6089108	796481	651495	2415	3504	236547
alfalfa_hay_6	SRR7547393	Bos taurus	liver	10956742	9918307	4916199	1429905	658543	4210	2045	215479
corn_stover_1	SRR7547394	Bos taurus	liver	6810776	5801982	3044188	302457	442368	1987	599	69874
corn_stover_2	SRR7547395	Bos taurus	liver	10177000	8411991	3348217	3332759	284776	4512	1035	203478
corn_stover_3	SRR7547396	Bos taurus	liver	5034617	4283547	2708661	495085	172827	3524	755	65987
corn_stover_4	SRR7547397	Bos taurus	liver	10396373	8821525	4702433	1845344	402987	6325	398	203658
corn_stover_5	SRR7547398	Bos taurus	liver	6122140	5235192	3138783	870051	236396	3541	289	78459
corn_stover_6	SRR7547399	Bos taurus	liver	8037375	6202561	3974108	1033519	320030	354	758	98751
rice_straw_1	SRR7547400	Bos taurus	mammary_gland	2665881	2123999	1905316	51579	157407	214	879	69857
rice_straw_2	SRR7547401	Bos taurus	mammary_gland	11339628	9600136	8396066	306119	371784	2145	3520	225478
rice_straw_3	SRR7547402	Bos taurus	mammary_gland	20614676	16939868	8672193	1941332	851242	3214	2017	403569
rice_straw_4	SRR7547403	Bos taurus	mammary_gland	7568709	5941183	2735505	495632	494348	5412	365	78945
rice_straw_5	SRR7547404	Bos taurus	mammary_gland	4181818	3194327	1582146	97977	443300	6249	987	69874
rice_straw_6	SRR7547405	Bos taurus	mammary_gland	11553698	9701738	7245536	297527	382987	1847	3581	403689
alfalfa_hay_1	SRR7547406	Bos taurus	mammary_gland	1519574	1347355	952900	55744	68820	1897	4752	25648
alfalfa_hay_2	SRR7547407	Bos taurus	mammary_gland	17768888	15260954	9108888	1043210	757286	7451	6854	458793
alfalfa_hay_3	SRR7547408	Bos taurus	mammary_gland	17219489	15121335	9143938	774174	943036	6547	9584	416879
alfalfa_hay_4	SRR7547409	Bos taurus	mammary_gland	25498223	22016383	14791426	1790349	1186883	4021	7541	512478
alfalfa_hay_5	SRR7547410	Bos taurus	mammary_gland	17622096	16163572	9975523	583738	919982	3014	3658	426487
alfalfa_hay_6	SRR7547411	Bos taurus	mammary_gland	15926234	12582255	9048218	1667735	629954	2014	2017	454879
corn_stover_1	SRR7547412	Bos taurus	mammary_gland	9940403	8146708	5595422	622371	307043	4251	1024	193647
corn_stover_2	SRR7547413	Bos taurus	mammary_gland	11630962	9127765	5991611	365289	791329	3652	987	215879
corn_stover_3	SRR7547414	Bos taurus	mammary_gland	9356901	7865641	5588911	411748	424642	4251	417	78965
corn_stover_4	SRR7547415	Bos taurus	mammary_gland	8701060	7393069	4585395	304948	560940	6241	255	65895
corn_stover_5	SRR7547416	Bos taurus	mammary_gland	12698	9894	462	97	33	21	16	6897
corn_stover_6	SRR7547417	Bos taurus	mammary_gland	9238217	7090969	4909087	504880	464439	6315	188	32548

## Sheet: Study number three (GSE81616)
Supplementary File S3: Summary of data and abundance of miRNA, tRNA, rRNA, snRNA, snoRNA, and non-annotated reads in samples of different investigated studies.
Samples	Sample SRR	Organism	tissue	Raw data	Clean data	# of miRNA	# of tRNA	# of rRNA	# of snRNA	# of snoRNA	# of no_annotated
Control_1	SRR1055511	Bos taurus	Mammary_biopsy	10847425	10334685	9582360	153983	87346	4968	2314	203714
Control_2	SRR1055512	Bos taurus	Mammary_biopsy	12034673	11727520	10825486	167707	94140	4253	3658	212325
Sunflower_oil_1	SRR3542986	Bos taurus	Mammary_biopsy	10388132	9984325	9509037	107156	66394	3520	3014	159104
Sunflower_oil_2	SRR3542987	Bos taurus	Mammary_biopsy	10579276	9235855	7670131	197742	83488	6214	3047	233224

## Sheet: Study number four (GSE113598)
Supplementary File S3: Summary of data and abundance of miRNA, tRNA, rRNA, snRNA, snoRNA, and non-annotated reads in samples of different investigated studies.
Samples	Sample SRR	Organism	tissue	Raw data	Clean data	# of miRNA	# of tRNA	# of rRNA	# of snRNA	# of snoRNA	# of no_annotated
Control_1	SRR7059337	Mus musculus	Liver	6689121	5223258	3352715	213345	1090444	4215	2304	352790
Control_2	SRR7059338	Mus musculus	Liver	6687331	5025858	3401365	268938	794953	3521	455	99361
Control_3	SRR7059339	Mus musculus	Liver	6698648	5152548	1883632	183443	899939	5214	896	699533
Soy-based_1	SRR7059340	Mus musculus	Liver	7135695	6125487	4099897	141146	862278	6241	689	455873
Soy-based_2	SRR7059341	Mus musculus	Liver	6585062	5095875	3187954	240876	828800	5214	389	370101
Soy-based_3	SRR7059342	Mus musculus	Liver	6021715	4958795	3190908	240569	876814	3987	5428	415715

## Sheet: Study number five (GSE81619)
Supplementary File S3: Summary of data and abundance of miRNA, tRNA, rRNA, snRNA, snoRNA, and non-annotated reads in samples of different investigated studies.
Samples	Sample SRR	Organism	tissue	Raw data	Clean data	# of miRNA	# of tRNA	# of rRNA	# of snRNA	# of snoRNA	# of no_annotated
high	SRR3542984	Ovis aries	Hypothalamus	9348222	8925483	6910577	119476	87955	4798	2478	1645473
low	SRR3542985	Ovis aries	Hypothalamus	9487887	9278948	7357659	137980	82810	3658	752	1678909

## Sheet: Study number six (GSE61025)
Supplementary File S3: Summary of data and abundance of miRNA, tRNA, rRNA, snRNA, snoRNA, and non-annotated reads in samples of different investigated studies.
Samples	Sample SRR	Organism	tissue	Raw data	Clean data	# of miRNA	# of tRNA	# of rRNA	# of snRNA	# of snoRNA	# of no_annotated
Control_1	SRR1568093	Capra hircus	mammary_gland	12967570	11725487	4479801	32478	960527	6415	985	4160531
Control_2	SRR1568096	Capra hircus	mammary_gland	16220309	15145487	6494741	32386	1209245	3487	3214	3470779
Control_3	SRR1568098	Capra hircus	mammary_gland	12413868	11254879	4405082	20240	1282435	6542	6587	3420056
Control_4	SRR1568102	Capra hircus	mammary_gland	15254839	13245795	7494269	30290	1261632	4216	2358	3228467
food-deprived_1	SRR1568094	Capra hircus	mammary_gland	12280543	10987548	5972650	25779	791740	5324	2147	2658191
food-deprived_2	SRR1568095	Capra hircus	mammary_gland	13978761	12365987	6587792	33175	1040336	6487	789	3197878
food-deprived_3	SRR1568097	Capra hircus	mammary_gland	13334501	12254789	5425823	24731	1392445	9245	299	3108113
food-deprived_4	SRR1568099	Capra hircus	mammary_gland	19930280	17289745	8640203	33906	1751500	4876	3658	4829145
food-deprived_5	SRR1568100	Capra hircus	mammary_gland	19512037	18124578	9772143	30463	1430117	3568	1287	3792710
food-deprived_6	SRR1568101	Capra hircus	mammary_gland	19650526	18365987	7460830	29353	1871441	2569	987	5391694

## Sheet: Study number seven (GSE92897)
Supplementary File S3: Summary of data and abundance of miRNA, tRNA, rRNA, snRNA, snoRNA, and non-annotated reads in samples of different investigated studies.
Samples	Sample SRR	Organism	tissue	Raw data	Clean data	# of miRNA	# of tRNA	# of rRNA	# of snRNA	# of snoRNA	# of no_annotated
Cow_milk-fed_1	SRR5130146	Sus scrofa	Serum	10731426	7854978	65186	4051923	378750	2552	1542	1706271
Cow_milk-fed_2	SRR5130147	Sus scrofa	Serum	11844538	8985476	296526	4213786	233693	5573	8090	3096657
Cow_milk-fed_3	SRR5130148	Sus scrofa	Serum	12793008	11325689	43775	4890	18121	1696	922	734439
Maize-fed_1	SRR5130143	Sus scrofa	Serum	10630399	8325698	19217	4084031	182739	1564	902	2394838
Maize-fed_2	SRR5130144	Sus scrofa	Serum	10530160	8326589	5765	4962282	31833	2269	326	1798893
Maize-fed_3	SRR5130145	Sus scrofa	Serum	12614115	11245798	80810	7559436	129482	3158	2579	2780515
Potato-fed_1	SRR5130134	Rattus norvegicus	Serum	10767215	9856474	464080	6192518	102526	365	365	2125845
Potato-fed_2	SRR5130135	Rattus norvegicus	Serum	13467464	11369854	448911	3653954	29765	421	521	2314587
Potato-fed_3	SRR5130136	Rattus norvegicus	Serum	8367789	8245789	120725	5379637	91732	458	412	2569874
Rice-fed_1	SRR5130137	Rattus norvegicus	Serum	9865173	8987465	215249	5910796	63460	465	386	2260511
Rice-fed_2	SRR5130138	Rattus norvegicus	Serum	9608139	8132568	279304	5289396	103183	365	478	2365871
Rice-fed_3	SRR5130139	Rattus norvegicus	Serum	10906814	8325489	268217	5807416	80697	652	489	754871
Control-fed_1	SRR5130140	Rattus norvegicus	Serum	9244511	8895475	343791	5216208	68204	365	536	2698745
Control-fed_2	SRR5130141	Rattus norvegicus	Serum	9775156	9454789	380919	5651393	147709	421	632	3145872
Control-fed_3	SRR5130142	Rattus norvegicus	Serum	7286968	7032154	263710	4191251	69966	325	754	2487354
