# Supplementary material for: Investigation of the transability of dietary small non-coding RNAs to animals
Source: Front Genet. 2022 Aug 30;13:933709. doi: 10.3389/fgene.2022.933709 (PMC9483711; doi:10.3389/fgene.2022.933709)
Supplement: Supplementary file 6 [file Table6.XLSX]

## Sheet: Study number one (GSE136806)
Supplementary File S8: Results of differential expresion analysis in different investigated studies.
ID	baseMean	log2FoldChange	lfcSE	stat	pvalue	padj
miR164b-Known	122.619	-6.43891	1.45995	-4.41036	1.03199e-05	0.000294118
gma-MIR10447	66.5707	-3.67614	1.56965	-2.34201	0.0191803	0.175096
gma-MIR1513a	104.979	-3.93934	1.78877	-2.20226	0.0276467	0.175096
gma-MIR1513b	104.979	-3.93934	1.78877	-2.20226	0.0276467	0.175096
gma-MIR399m	7.72025	-6.73951	3.04455	-2.21363	0.0268542	0.175096
gma-MIR4998	54.7082	-4.67151	1.93598	-2.41299	0.0158221	0.175096
gma-MIR5036	9.85194	-7.05565	2.96697	-2.37807	0.0174035	0.175096
gma-MIR5374	55.0286	-3.47225	1.54371	-2.24928	0.0244945	0.175096
miR166b-Known	64.3672	3.748	1.85518	2.02029	0.0433529	0.224647
miR166t-Known	64.3672	3.748	1.85518	2.02029	0.0433529	0.224647
miR399e-Probable	5.77634	-6.3223	3.28719	-1.92331	0.0544409	0.253329
miRN15a-Novel	10.1601	4.52949	2.42905	1.86472	0.062221	0.253329
miRN15b-Novel	10.1601	4.52949	2.42905	1.86472	0.062221	0.253329
ppy-mir-520i	6.41825	5.9482	3.25426	1.82782	0.0675765	0.256791
gma-MIR10432	32.4727	-4.07296	2.27938	-1.78688	0.0739576	0.263474
gma-MIR4349	125.681	2.21469	1.37695	1.6084	0.107748	0.307081
miR403a-Probable	25.9068	2.87415	1.76151	1.63164	0.102755	0.307081
miR403b-Probable	25.9068	2.87415	1.76151	1.63164	0.102755	0.307081
miR403c-Probable	25.9068	2.87415	1.76151	1.63164	0.102755	0.307081
miR166f-Known	68.3546	2.89063	1.89288	1.52711	0.126735	0.308557
miR166v-Known	68.3546	2.89063	1.89288	1.52711	0.126735	0.308557
miR403d-Probable	26.5706	2.6278	1.73519	1.51442	0.129919	0.308557
miR403e-Probable	26.5706	2.6278	1.73519	1.51442	0.129919	0.308557
miR319a-Probable	32.3495	-2.48652	1.85149	-1.34298	0.179279	0.378477
miR319e-Probable	32.3495	-2.48652	1.85149	-1.34298	0.179279	0.378477
miR319f-Probable	32.3495	-2.48652	1.85149	-1.34298	0.179279	0.378477
gma-MIR5671b	12.8945	-3.57164	2.97371	-1.20107	0.229723	0.46765
miR166ac-Probable	4.98065	2.90628	2.73152	1.06398	0.287339	0.515781
miR166g-Known	4.15317	3.56822	3.4329	1.03942	0.29861	0.515781
miR166j-Probable	4.15317	3.56822	3.4329	1.03942	0.29861	0.515781
miR166m-Probable	4.98065	2.90628	2.73152	1.06398	0.287339	0.515781
miR166w-Known	4.15317	3.56822	3.4329	1.03942	0.29861	0.515781
gma-MIR5780b	33.7527	-2.44934	2.49221	-0.9828	0.325706	0.546036
gma-MIR395m	12.3578	2.17667	2.44294	0.891006	0.372926	0.607337
gma-MIR399o	245.561	-1.21328	1.4084	-0.861456	0.388987	0.615896
miR159a-Known	49.6273	1.07512	1.38388	0.776885	0.437227	0.620462
miR159d-Known	49.6273	1.07512	1.38388	0.776885	0.437227	0.620462
miR168a-Known	340.596	-0.976205	1.34174	-0.727568	0.466878	0.620462
miR168b-Known	340.596	-0.976205	1.34174	-0.727568	0.466878	0.620462
miR319c-Probable	38.0545	-1.3688	1.88637	-0.725627	0.468067	0.620462
miR319h-Probable	38.0545	-1.3688	1.88637	-0.725627	0.468067	0.620462
miR3627a-Known	49.7784	-1.09753	1.43832	-0.763063	0.445426	0.620462
miR167d-Known	6.12718	2.0534	3.08532	0.665537	0.505707	0.626637
miR167n-Known	6.12718	2.0534	3.08532	0.665537	0.505707	0.626637
miR167p-Known	6.12718	2.0534	3.08532	0.665537	0.505707	0.626637
gma-MIR10440	14.495	1.24403	2.48301	0.501018	0.616359	0.728618
miR171j-Probable	16.7403	0.948418	1.94802	0.486863	0.626356	0.728618
miR171u-Probable	16.7403	0.948418	1.94802	0.486863	0.626356	0.728618
miR396b-Probable	7.41627	1.20822	3.03806	0.397696	0.690855	0.757283
miR397a-Probable	13.8801	-0.80334	1.93777	-0.414569	0.678457	0.757283
miR397b-Probable	13.8801	-0.80334	1.93777	-0.414569	0.678457	0.757283
gma-MIR1507a	12.3141	0.938403	2.82124	0.332621	0.73942	0.780603
miR2118a-Known	4.55814	-1.14596	3.64485	-0.314405	0.753213	0.780603
miR2118b-Known	4.55814	-1.14596	3.64485	-0.314405	0.753213	0.780603
gma-MIR10186g	8.77789	-0.702586	2.82176	-0.248988	0.80337	0.80337
gma-MIR1525	8.77789	-0.702586	2.82176	-0.248988	0.80337	0.80337
miR167b-Known	167.545	4.99459	2.4035	2.07804	NA	NA

## Sheet: Study number two (GSE117441)
Supplementary File S8: Results of differential expresion analysis in different investigated studies.
Duoodenum									Jejunum									Liver								Mammary gland									Rumen
ID	baseMean	log2FoldChange	lfcSE	stat	pvalue	padj			ID	baseMean	log2FoldChange	lfcSE	stat	pvalue	padj			ID	baseMean	log2FoldChange	lfcSE	stat	pvalue	padj		ID	baseMean	log2FoldChange	lfcSE	stat	pvalue	padj			ID	baseMean	log2FoldChange	lfcSE	stat	pvalue	padj
No significant result									No significant result									No significant result								No significant result									No significant result

## Sheet: Study number three (GSE81616)
Supplementary File S8: Results of differential expresion analysis in different investigated studies.
ID	baseMean	log2FoldChange	lfcSE	stat	pvalue	padj
No significant result

## Sheet: Study number four (GSE113598)
Supplementary File S8: Results of differential expresion analysis in different investigated studies.
ID	baseMean	log2FoldChange	lfcSE	stat	pvalue	padj
No significant result

## Sheet: Study number five (GSE81619)
Supplementary File S8: Results of differential expresion analysis in different investigated studies.
ID	baseMean	log2FoldChange	lfcSE	stat	pvalue	padj
No significant result

## Sheet: Study number six (GSE61025)
Supplementary File S8: Results of differential expresion analysis in different investigated studies.
ID	baseMean	log2FoldChange	lfcSE	stat	pvalue	padj
No significant result

## Sheet: Study number seven (GSE92897)
Supplementary File S8: Results of differential expresion analysis in different investigated studies.
Pig experiment method 1									Pig experiment method 2									Rat experiment
ID	baseMean	log2FoldChange	lfcSE	stat	pvalue	padj			ID	baseMean	log2FoldChange	lfcSE	stat	pvalue	padj			ID	baseMean	log2FoldChange	lfcSE	stat	pvalue	padj
No significant result									bta-mir-22	667.413	27.3905	3.90697	7.01068	2.37158e-12	3.93682e-10			No significant result
									bta-mir-409a	22.3034	4.29672	1.15172	3.7307	0.000190945	0.0105656
									bta-mir-409b	22.3034	4.29672	1.15172	3.7307	0.000190945	0.0105656
									bta-mir-12034	151.68	4.64585	1.33277	3.48585	0.000490573	0.0203588
									bta-mir-455	10.1325	3.92237	1.22775	3.19475	0.00139952	0.03872
									bta-mir-150	290.023	-3.41285	1.05596	-3.23199	0.00122932	0.03872
									bta-mir-149	83.382	3.24728	1.07857	3.01073	0.00260623	0.0514365
									bta-mir-140	4500.05	3.1848	1.07675	2.95778	0.00309858	0.0514365
									bta-mir-11972	30.4013	4.21142	1.41924	2.96738	0.00300354	0.0514365
									bta-mir-2890	163.814	3.72012	1.24188	2.99556	0.00273943	0.0514365
									bta-mir-142	419.821	-2.74123	1.0074	-2.72109	0.00650671	0.0981922
									bta-let-7f-1	112.752	-3.42157	1.32206	-2.58805	0.009652	0.133519
									bta-mir-363	24.3384	-2.81223	1.17161	-2.40032	0.0163808	0.20917
									bta-mir-26a-1	81.5605	-2.44415	1.07479	-2.27406	0.0229624	0.224648
									bta-mir-26a-2	81.5096	-2.44307	1.07467	-2.27333	0.0230061	0.224648
									bta-mir-26c	81.5605	-2.44415	1.07479	-2.27406	0.0229624	0.224648
									bta-mir-375	86.724	-2.71948	1.16157	-2.34121	0.0192215	0.224648
									bta-mir-425	154.224	-2.17974	1.01542	-2.14665	0.0318215	0.278019
									bta-mir-2892	792.74	2.58617	1.19586	2.1626	0.0305718	0.278019
									bta-mir-210	155.48	2.23918	1.09466	2.04556	0.0408001	0.29447
									bta-let-7a-2	53.6181	-2.76802	1.32299	-2.09225	0.0364162	0.29447
									bta-mir-92a-1	2490.68	-2.25773	1.10184	-2.04906	0.0404564	0.29447
									bta-mir-92a-2	2450.82	-2.25172	1.10001	-2.04701	0.0406573	0.29447
									bta-mir-296	507.545	2.36761	1.20761	1.96057	0.0499292	0.317246
									bta-let-7a-3	56.1925	-2.40266	1.21787	-1.97283	0.0485151	0.317246
									bta-mir-25	800.076	-1.96036	1.00715	-1.94645	0.0516003	0.317246
									bta-mir-93	192.344	-2.20496	1.11486	-1.9778	0.047951	0.317246
									bta-let-7a-1	57.1788	-2.28277	1.18927	-1.91948	0.0549242	0.325622
									bta-mir-669	120.051	1.7878	0.960342	1.86163	0.0626557	0.35865
									bta-mir-146a	25.8884	-2.04103	1.11783	-1.82588	0.0678686	0.363425
									bta-mir-181a-2	693.098	-1.96589	1.07532	-1.82819	0.0675212	0.363425
									bta-mir-205	6.10597	-2.44822	1.36663	-1.79142	0.0732253	0.373835
									bta-mir-181a-1	689.034	-2.02155	1.13273	-1.78466	0.0743165	0.373835
									bta-mir-16b	455.09	-2.32295	1.32498	-1.7532	0.0795681	0.380485
									bta-mir-486	7474.49	-2.05266	1.17335	-1.74939	0.0802228	0.380485
									bta-mir-128-2	74.3968	-1.67964	1.02661	-1.63611	0.101817	0.46949
									bta-mir-451	625.306	-2.1314	1.33372	-1.59808	0.110025	0.478798
									bta-mir-15a	23.3543	-1.93893	1.23146	-1.5745	0.115373	0.478798
									bta-mir-125b-2	70.6899	1.52441	0.9669	1.5766	0.114889	0.478798
									bta-mir-19b-2	40.0969	-1.79383	1.13795	-1.57637	0.114941	0.478798
									bta-mir-1343	19.5669	1.89549	1.2443	1.52334	0.127674	0.481679
									bta-mir-128-1	79.1862	-1.55801	1.01974	-1.52784	0.126551	0.481679
									bta-mir-223	23.5815	-1.89735	1.24086	-1.52905	0.126251	0.481679
									bta-mir-2889	46.3427	2.13892	1.40183	1.52581	0.127058	0.481679
									bta-mir-378b	13.2762	1.50022	1.03819	1.44504	0.148448	0.492847
									bta-mir-17	15.3732	-1.75219	1.18204	-1.48234	0.138249	0.492847
									bta-mir-26b	9.0551	-2.21837	1.50402	-1.47496	0.140224	0.492847
									bta-mir-320a-1	1099.67	1.57609	1.08327	1.45493	0.145687	0.492847
									bta-mir-320a-2	1099.67	1.57609	1.08327	1.45493	0.145687	0.492847
									bta-mir-483	42.1722	1.82621	1.25878	1.45078	0.146841	0.492847
									bta-let-7g	42.9987	-1.77398	1.26384	-1.40364	0.160425	0.522169
									bta-mir-744	57.1633	1.50193	1.14928	1.30684	0.191268	0.541192
									bta-mir-15b	8.19975	-1.57729	1.22578	-1.28677	0.198176	0.541192
									bta-mir-106b	43.4924	-1.23424	0.96562	-1.27819	0.201184	0.541192
									bta-mir-144	8.71189	-1.89828	1.39431	-1.36145	0.173371	0.541192
									bta-mir-191b	853.771	-1.6984	1.35085	-1.25728	0.208652	0.541192
									bta-mir-2887-1	20.4933	1.44632	1.09205	1.32441	0.185368	0.541192
									bta-mir-2887-2	20.4933	1.44632	1.09205	1.32441	0.185368	0.541192
									bta-mir-2904-1	53.6396	1.23719	0.980392	1.26193	0.206973	0.541192
									bta-mir-2904-2	53.6396	1.23719	0.980392	1.26193	0.206973	0.541192
									bta-mir-2904-3	53.6396	1.23719	0.980392	1.26193	0.206973	0.541192
									bta-mir-365-2	6.22784	1.67425	1.2409	1.34922	0.177267	0.541192
									bta-mir-378-1	975.285	1.17238	0.915472	1.28063	0.200323	0.541192
									bta-mir-378-2	1047.75	1.1788	0.922893	1.27729	0.2015	0.541192
									bta-let-7b	30.2616	-1.27189	1.03021	-1.2346	0.216981	0.554135
									bta-mir-484	80.806	-1.16164	0.94807	-1.22527	0.220473	0.554524
									bta-mir-138-1	22.0307	1.52727	1.28878	1.18505	0.235998	0.576113
									bta-mir-138-2	21.633	1.52313	1.28525	1.18509	0.235983	0.576113
									bta-mir-30c	16.7358	-1.54813	1.34852	-1.14802	0.250962	0.586756
									bta-let-7i	62.3249	-1.36265	1.16962	-1.16504	0.244004	0.586756
									bta-mir-3596	31.008	-1.19142	1.03641	-1.14957	0.250323	0.586756
									bta-mir-130a	18.7502	1.27872	1.1287	1.13291	0.257252	0.593109
									bta-mir-99b	37.0233	1.16999	1.06972	1.09373	0.274072	0.59863
									bta-mir-671	27.8251	1.18503	1.06023	1.11772	0.263689	0.59863
									bta-mir-30a	117.564	1.20729	1.09701	1.10052	0.271104	0.59863
									bta-mir-29a	21.3471	-1.2743	1.16422	-1.09455	0.273713	0.59863
									bta-mir-1247	9.22232	1.26296	1.16597	1.08318	0.278727	0.600891
									bta-mir-28	135.832	-1.28713	1.20048	-1.07217	0.283642	0.602353
									bta-mir-221	54.0298	-1.27029	1.19223	-1.06547	0.286662	0.602353
									bta-mir-27a	69.2828	-1.00778	0.973223	-1.0355	0.300434	0.614138
									bta-mir-214	11.7591	1.11616	1.11814	0.99823	0.318168	0.614138
									bta-mir-19a	4.88966	-1.58174	1.55	-1.02048	0.307502	0.614138
									bta-mir-199b	119.25	1.13487	1.10807	1.02418	0.30575	0.614138
									bta-mir-208b	6.95158	1.64951	1.65231	0.998307	0.318131	0.614138
									bta-mir-3120	11.7591	1.11616	1.11814	0.99823	0.318168	0.614138
									bta-mir-3604-2	119.199	1.13683	1.10805	1.02598	0.304903	0.614138
									bta-mir-769	30.5297	1.06856	1.08485	0.984985	0.324631	0.619412
									bta-mir-199a-1	119.643	1.0998	1.18496	0.928126	0.353342	0.65172
									bta-mir-199a-2	120.746	1.10812	1.18515	0.935005	0.349786	0.65172
									bta-mir-3604-1	120.746	1.10812	1.18515	0.935005	0.349786	0.65172
									bta-mir-145	6.00536	1.13046	1.24176	0.910369	0.362628	0.661497
									bta-mir-328	17.4876	0.966176	1.10502	0.874349	0.381928	0.689132
									bta-mir-381	16.2694	1.01787	1.1891	0.856003	0.391996	0.690815
									bta-mir-18a	8.10908	-1.0544	1.25185	-0.842274	0.399635	0.690815
									bta-mir-186	363.688	-0.786161	0.925893	-0.849085	0.395834	0.690815
									bta-mir-107	101.843	-1.03619	1.22988	-0.842513	0.399501	0.690815
									bta-mir-378d	7.16947	1.00892	1.20816	0.835087	0.403669	0.690815
									bta-mir-326	4.72091	-1.09874	1.3473	-0.815513	0.414779	0.702584
									bta-mir-103-1	111.227	-0.974447	1.2301	-0.792172	0.42826	0.710912
									bta-mir-103-2	111.227	-0.974447	1.2301	-0.792172	0.42826	0.710912
									bta-mir-10a	244.899	-0.982763	1.27612	-0.770118	0.44123	0.724641
									bta-mir-10174	6.17707	-1.08201	1.41747	-0.763339	0.445261	0.724641
									bta-mir-30e	104.395	-0.957677	1.2952	-0.739405	0.459661	0.740813
									bta-mir-500	9.2427	0.846494	1.17024	0.723352	0.469464	0.744927
									bta-mir-23b	5.99891	-1.02256	1.41915	-0.720546	0.471189	0.744927
									bta-mir-148a	487.904	0.806727	1.16926	0.689946	0.490228	0.763948
									bta-mir-143	189.191	1.07925	1.58906	0.679175	0.497027	0.763948
									bta-mir-100	12.7531	-0.792332	1.16197	-0.681886	0.495311	0.763948
									bta-mir-1307	144.796	-0.678727	1.04635	-0.648662	0.516557	0.786683
									bta-mir-148d	76.2096	0.604154	1.00892	0.598811	0.549299	0.821474
									bta-mir-660	6.92831	-0.836287	1.38829	-0.602387	0.546916	0.821474
									bta-mir-532	25.927	-0.589161	1.00349	-0.587112	0.557128	0.825744
									bta-mir-30b	27.6797	-0.681333	1.19985	-0.567847	0.570139	0.837549
									bta-mir-99a	10.7581	-0.584078	1.16941	-0.499466	0.617451	0.891278
									bta-mir-127	27.4437	1.88581	3.73676	0.504664	0.613795	0.891278
									bta-mir-874	12.9532	0.508539	1.21584	0.41826	0.675757	0.917804
									bta-mir-361	6.9194	-0.632344	1.40961	-0.448595	0.653724	0.917804
									bta-mir-23a	61.6066	0.495053	1.09165	0.45349	0.650196	0.917804
									bta-mir-215	258.231	0.44437	1.07757	0.412382	0.68006	0.917804
									bta-mir-192	1553.85	0.443422	1.04333	0.425006	0.670832	0.917804
									bta-mir-1306	15.1722	0.526152	1.24463	0.422737	0.672487	0.917804
									bta-mir-148c	10.2974	0.502722	1.16083	0.433071	0.664963	0.917804
									bta-mir-301a	9.43895	0.587706	1.39747	0.420551	0.674083	0.917804
									bta-mir-191	533.796	-0.727761	1.83495	-0.39661	0.691655	0.918753
									bta-mir-152	10.465	0.452157	1.16272	0.388878	0.697366	0.918753
									bta-mir-101-2	12.8964	-0.580258	1.46908	-0.394979	0.692858	0.918753
									bta-mir-193b	31.4563	0.421129	1.10772	0.380177	0.703814	0.919946
									bta-mir-505	10.141	-0.422298	1.23789	-0.341145	0.732995	0.935978
									bta-mir-181b-2	113.74	0.40401	1.16539	0.346673	0.728837	0.935978
									zma-MIR162	5.56452	-0.499542	1.41321	-0.353481	0.723728	0.935978
									bta-mir-125a	40.4229	-0.336314	1.02093	-0.329418	0.74184	0.940041
									bta-mir-10b	1023.31	-0.428338	1.40275	-0.305355	0.760096	0.942057
									bta-let-7c	22.2841	-0.36497	1.19708	-0.304883	0.760456	0.942057
									bta-mir-181b-1	111.531	0.369123	1.15936	0.318385	0.750193	0.942057
									bta-mir-423	6171.28	-0.328047	1.14409	-0.286732	0.774318	0.951295
									bta-mir-27b	636.749	-0.256539	0.934722	-0.274454	0.783735	0.951295
									bta-mir-101-1	13.8922	-0.367599	1.3696	-0.268398	0.788393	0.951295
									bta-mir-125b-1	20.3617	0.279928	1.18825	0.23558	0.813759	0.951295
									bta-mir-133a-1	246.516	0.374296	1.54161	0.242796	0.808164	0.951295
									bta-mir-133a-2	246.532	0.372649	1.54162	0.241726	0.808993	0.951295
									bta-mir-133c	246.516	0.374296	1.54161	0.242796	0.808164	0.951295
									bta-mir-3600	4634.32	-0.319203	1.25206	-0.254943	0.798767	0.951295
									bta-mir-92b	146.776	0.247274	1.21081	0.204222	0.83818	0.969066
									bta-mir-24-2	28.6786	-0.254457	1.26545	-0.20108	0.840636	0.969066
									bta-mir-345	4.13413	0.233133	1.29906	0.179463	0.857574	0.981775
									bta-mir-342	23.7594	-0.15251	1.07397	-0.142006	0.887075	0.983759
									bta-mir-222	12.6289	0.171828	1.30024	0.132151	0.894865	0.983759
									bta-mir-151	64.9433	0.181697	1.09997	0.165184	0.8688	0.983759
									bta-mir-130b	32.9109	0.133347	0.995277	0.13398	0.893418	0.983759
									bta-let-7d	44.3413	-0.14766	0.987564	-0.14952	0.881144	0.983759
									bta-mir-24-1	24.9522	0.243784	1.70258	0.143185	0.886144	0.983759
									bta-mir-335	5.16349	-0.129781	1.26316	-0.102743	0.918167	0.988589
									bta-mir-182	13.5393	0.0784352	1.07517	0.0729514	0.941845	0.988589
									bta-mir-148b	8.5917	0.0845237	1.15661	0.0730785	0.941744	0.988589
									bta-mir-11987	39.4495	0.0813933	1.22215	0.0665986	0.946901	0.988589
									bta-mir-1842	48.1756	0.105806	1.09018	0.0970539	0.922684	0.988589
									bta-mir-339a	462.229	-0.106054	1.11994	-0.0946965	0.924556	0.988589
									bta-mir-339b	427.941	-0.0889664	1.13872	-0.0781282	0.937726	0.988589
									bta-mir-378c	43.9585	0.129453	1.20084	0.107802	0.914153	0.988589
									bta-mir-2320	15.2746	-0.058083	1.33335	-0.0435616	0.965254	0.989087
									bta-mir-1468	32.7998	-0.0548926	1.18228	-0.0464296	0.962968	0.989087
									bta-mir-380	5.76365	-0.0759775	1.7186	-0.044209	0.964738	0.989087
									bta-mir-30d	145.883	0.0378435	1.09478	0.0345673	0.972425	0.989659
									bta-mir-181c	26.8591	-0.0226509	1.10263	-0.0205425	0.983611	0.989659
									bta-mir-6529a	255.221	0.0182533	1.40839	0.0129604	0.989659	0.989659
									bta-mir-6529b	255.221	0.0182533	1.40839	0.0129604	0.989659	0.989659
									bta-mir-582	2.50443	0.688524	1.65756	0.415384	0.677861	NA
									bta-mir-497	4.06698	-0.723435	1.405	-0.514901	0.606622	NA
									bta-mir-421	3.04249	0.474538	1.48001	0.320632	0.748489	NA
									bta-mir-331	3.37974	-0.145591	1.43807	-0.101241	0.919359	NA
									bta-mir-324	3.24073	1.27541	1.34572	0.947748	0.343258	NA
									bta-mir-194b	2.28535	1.6685	1.68208	0.991928	0.321233	NA
									bta-mir-181d	3.94874	-1.0829	1.54864	-0.699257	0.484391	NA
									bta-mir-139	1.36485	0.449065	1.79037	0.250822	0.801952	NA
									bta-mir-122	13.2182	2.22416	3.50699	0.634207	NA	NA
									bta-let-7f-2	116.239	-3.48511	1.3292	-2.62196	NA	NA
									bta-mir-133b	3.67624	-0.535794	1.66256	-0.32227	0.747248	NA
									bta-mir-136	2.02919	1.12356	1.57959	0.711302	0.476897	NA
									bta-mir-141	3.46828	-2.35147	1.56642	-1.50117	0.13331	NA
									bta-mir-194-1	4.0965	-0.10945	1.27829	-0.0856221	0.931767	NA
									bta-mir-194-2	3.475	0.783795	1.33338	0.587826	0.556649	NA
									bta-mir-194b-2	3.26861	0.668372	1.34868	0.495575	0.620194	NA
									bta-mir-365-1	3.51881	-0.961294	1.38488	-0.694134	0.487598	NA
