# Supplementary material for: Investigation of the transability of dietary small non-coding RNAs to animals
Source: Front Genet. 2022 Aug 30;13:933709. doi: 10.3389/fgene.2022.933709 (PMC9483711; doi:10.3389/fgene.2022.933709)
Supplement: Supplementary file 7 [file Table11.xlsx]

## Sheet: Study number one (GSE136806)
	Supplementary S11: Expression of animal miRNA and plant clade xenomiRs.
tissues
	Treatment	Euphyllophyta	Dicots	Monocots	Gymnosperms	Lycopods	bryophytes	Other mammalia	Animal-related miRNAs	Rodents	Brid and reptiles	Fish	Echinoderms	Lophotrochozoa	Insects	Nematods	Sponges
blood	con1	0	1500	0	0	0	0	35	1852529	0	0	0	0	0	0	0	0
	con2	0	970	0	0	0	0	32	2386673	0	0	0	0	0	0	0	0
	con3	0	947	0	0	0	0	400	2368697	0	0	0	0	0	0	0	0
	alfalfa-cotton-soybean1	0	1097	0	0	0	0	25	1476379	0	0	0	0	0	0	0	0
	alfalfa-cotton-soybean2	0	867	0	0	0	0	86	2202716	0	0	0	0	0	0	0	0
	alfalfa-cotton-soybean3	0	1586	0	0	0	0	102	2202566	0	0	0	0	0	0	0	0

## Sheet: Study number two (GSE117441)
	Supplementary S11: Expression of animal miRNA and plant clade xenomiRs.
Tissues	Treatment	Euphyllophyta	Dicots	Monocots	Gymnosperms	Lycopods	bryophytes	Other mammalia	Animal-related miRNAs	Rodents	Brid and reptiles	Fish	Echinoderms	Lophotrochozoa	Insects	Nematods	Sponges
Rumen-epithelium	rice_straw1	0	116	37	5	0	0	68	6476697	0	0	0	0	0	0	0	0
	rice_straw2	0	114	44	0	0	0	45	6045819	0	0	0	0	0	0	0	0
	rice_straw3	0	167	46	4	0	0	128	6013613	0	0	0	0	0	0	0	0
	rice_straw4	0	176	74	6	0	0	152	3227655	0	0	0	0	0	0	0	0
	rice_straw5	0	167	34	2	0	0	139	5001202	0	0	0	0	0	0	0	0
	rice_straw6	0	163	51	2	0	0	17	4162184	0	0	0	0	0	0	0	0
	alfalfa_hay1	0	243	74	9	0	0	51	4390043	0	0	0	0	0	0	0	0
	alfalfa_hay2	0	114	70	3	0	0	154	4151338	0	0	0	0	0	0	0	0
	alfalfa_hay3	0	118	33	5	0	0	88	3456106	0	0	0	0	0	0	0	0
	alfalfa_hay4	0	133	23	0	0	0	140	4172141	0	0	0	0	0	0	0	0
	alfalfa_hay5	0	238	76	5	0	0	24	7686267	0	0	0	0	0	0	0	0
	alfalfa_hay6	0	423	125	9	0	0	22	9261925	0	0	0	0	0	0	0	0
	corn_stover1	0	97	14	1	0	0	112	3374631	0	0	0	0	0	0	0	0
	corn_stover2	0	102	29	0	0	0	126	3829116	0	0	0	0	0	0	0	0
	corn_stover3	0	53	30	5	0	0	126	4570714	0	0	0	0	0	0	0	0
	corn_stover4	0	71	24	1	0	0	23	3418850	0	0	0	0	0	0	0	0
	corn_stover5	0	87	28	2	0	0	145	3279738	0	0	0	0	0	0	0	0
	corn_stover6	0	53	11	0	0	0	52	2466287	0	0	0	0	0	0	0	0
Duodenum-epithelium	rice_straw1	0	210	20	1	0	0	114	7152516	0	0	0	0	0	0	0	0
	rice_straw2	0	56	8	1	0	0	51	12359779	0	0	0	0	0	0	0	0
	rice_straw3	0	44	10	0	0	0	151	16175058	0	0	0	0	0	0	0	0
	rice_straw4	0	107	23	0	0	0	184	11393063	0	0	0	0	0	0	0	0
	rice_straw5	0	68	8	0	0	0	137	5673175	0	0	0	0	0	0	0	0
	rice_straw6	0	68	12	0	0	0	45	6334361	0	0	0	0	0	0	0	0
	alfalfa_hay1	0	118	13	0	0	0	189	9194938	0	0	0	0	0	0	0	0
	alfalfa_hay2	0	90	10	1	0	0	170	10332727	0	0	0	0	0	0	0	0
	alfalfa_hay3	0	59	14	0	0	0	43	8527888	0	0	0	0	0	0	0	0
	alfalfa_hay4	0	47	6	2	0	0	32	6035133	0	0	0	0	0	0	0	0
	alfalfa_hay5	0	145	7	0	0	0	84	6780525	0	0	0	0	0	0	0	0
	alfalfa_hay6	0	56	8	1	0	0	170	8959305	0	0	0	0	0	0	0	0
	corn_stover1	0	36	3	1	0	0	95	8645490	0	0	0	0	0	0	0	0
	corn_stover2	0	59	4	0	0	0	13	10212681	0	0	0	0	0	0	0	0
	corn_stover3	0	42	7	0	0	0	7	7629105	0	0	0	0	0	0	0	0
	corn_stover4	0	47	3	0	0	0	91	5339712	0	0	0	0	0	0	0	0
	corn_stover5	0	88	5	1	0	0	52	5098655	0	0	0	0	0	0	0	0
	corn_stover6	0	102	14	2	0	0	110	6021556	0	0	0	0	0	0	0	0
Jejunum-epithelium	rice_straw1	0	105	10	2	0	0	1	6669827	0	0	0	0	0	0	0	0
	rice_straw2	0	117	13	1	0	0	6	7715574	0	0	0	0	0	0	0	0
	rice_straw3	0	107	6	2	0	0	76	9045247	0	0	0	0	0	0	0	0
	rice_straw4	0	164	14	0	0	0	139	8538823	0	0	0	0	0	0	0	0
	rice_straw5	0	303	20	2	0	0	39	10666072	0	0	0	0	0	0	0	0
	rice_straw6	0	63	9	0	0	0	180	8804649	0	0	0	0	0	0	0	0
	alfalfa_hay1	0	54	15	1	0	0	124	6302766	0	0	0	0	0	0	0	0
	alfalfa_hay2	0	155	31	1	0	0	53	8133969	0	0	0	0	0	0	0	0
	alfalfa_hay3	0	95	34	3	0	0	114	4078325	0	0	0	0	0	0	0	0
	alfalfa_hay4	0	60	13	0	0	0	139	6371494	0	0	0	0	0	0	0	0
	alfalfa_hay5	0	53	7	0	0	0	195	5291638	0	0	0	0	0	0	0	0
	alfalfa_hay6	0	61	18	0	0	0	70	5735335	0	0	0	0	0	0	0	0
	corn_stover1	0	129	21	1	0	0	181	10144758	0	0	0	0	0	0	0	0
	corn_stover2	0	173	66	1	0	0	5	9016802	0	0	0	0	0	0	0	0
	corn_stover3	0	34	10	2	0	0	155	6250095	0	0	0	0	0	0	0	0
	corn_stover4	0	119	33	1	0	0	190	6692270	0	0	0	0	0	0	0	0
	corn_stover5	0	147	52	2	0	0	148	7288250	0	0	0	0	0	0	0	0
	corn_stover6	0	90	12	2	0	0	95	8692626	0	0	0	0	0	0	0	0
Liver	rice_straw1	0	20	1	0	0	0	21	2078130	0	0	0	0	0	0	0	0
	rice_straw2	0	29	12	0	0	0	199	3824262	0	0	0	0	0	0	0	0
	rice_straw3	0	43	12	1	0	0	19	5647941	0	0	0	0	0	0	0	0
	rice_straw4	0	42	17	0	0	0	38	5267426	0	0	0	0	0	0	0	0
	rice_straw5	0	46	9	0	0	0	96	3812107	0	0	0	0	0	0	0	0
	rice_straw6	0	86	16	1	0	0	158	7997122	0	0	0	0	0	0	0	0
	alfalfa_hay1	0	221	33	3	0	0	193	4506281	0	0	0	0	0	0	0	0
	alfalfa_hay2	0	276	21	1	0	0	113	723118	0	0	0	0	0	0	0	0
	alfalfa_hay3	0	44	6	0	0	0	159	4922306	0	0	0	0	0	0	0	0
	alfalfa_hay4	0	42	7	0	0	0	190	4829877	0	0	0	0	0	0	0	0
	alfalfa_hay5	0	52	16	2	0	0	125	6089108	0	0	0	0	0	0	0	0
	alfalfa_hay6	0	56	12	2	0	0	66	4916199	0	0	0	0	0	0	0	0
	corn_stover1	0	41	10	0	0	0	164	3044188	0	0	0	0	0	0	0	0
	corn_stover2	0	29	6	1	0	0	61	3348217	0	0	0	0	0	0	0	0
	corn_stover3	0	23	5	0	0	0	110	2708661	0	0	0	0	0	0	0	0
	corn_stover4	0	33	15	0	0	0	185	4702433	0	0	0	0	0	0	0	0
	corn_stover5	0	33	1	0	0	0	174	3138783	0	0	0	0	0	0	0	0
	corn_stover6	0	43	10	0	0	0	110	3974108	0	0	0	0	0	0	0	0
Mammary_Gland	rice_straw1	0	14	0	0	0	0	111	1905316	0	0	0	0	0	0	0	0
	rice_straw2	0	51	2	2	0	0	78	8396066	0	0	0	0	0	0	0	0
	rice_straw3	0	52	4	1	0	0	194	8672193	0	0	0	0	0	0	0	0
	rice_straw4	0	14	2	0	0	0	153	2735505	0	0	0	0	0	0	0	0
	rice_straw5	0	8	0	0	0	0	181	1582146	0	0	0	0	0	0	0	0
	rice_straw6	0	51	3	0	0	0	120	7245536	0	0	0	0	0	0	0	0
	alfalfa_hay1	0	15	1	0	0	0	103	952900	0	0	0	0	0	0	0	0
	alfalfa_hay2	0	131	16	3	0	0	154	9108888	0	0	0	0	0	0	0	0
	alfalfa_hay3	0	52	4	0	0	0	97	9143938	0	0	0	0	0	0	0	0
	alfalfa_hay4	0	87	12	2	0	0	73	14791426	0	0	0	0	0	0	0	0
	alfalfa_hay5	0	48	8	1	0	0	112	9975523	0	0	0	0	0	0	0	0
	alfalfa_hay6	0	40	4	0	0	0	47	9048218	0	0	0	0	0	0	0	0
	corn_stover1	0	53	7	1	0	0	119	5595422	0	0	0	0	0	0	0	0
	corn_stover2	0	38	5	1	0	0	198	5991611	0	0	0	0	0	0	0	0
	corn_stover3	0	39	10	0	0	0	150	5588911	0	0	0	0	0	0	0	0
	corn_stover4	0	33	5	0	0	0	36	4585395	0	0	0	0	0	0	0	0
	corn_stover5	0	0	0	0	0	0	53	462	0	0	0	0	0	0	0	0
	corn_stover6	0	55	22	2	0	0	146	4909087	0	0	0	0	0	0	0	0

## Sheet: Study number three (GSE81616)
	Supplementary S11: Expression of animal miRNA and plant clade xenomiRs.
tissues
	Treatment	Euphyllophyta	Dicots	Monocots	Gymnosperms	Lycopods	bryophytes	Other mammalia	Animal-related miRNAs	Rodents	Brid and reptiles	Fish	Echinoderms	Lophotrochozoa	Insects	Nematods	Sponges
Mammary_biopsy	con1	0	0	0	0	0	0	174	153983	0	0	0	0	0	0	0	0
	con2	0	0	0	0	0	0	22	167707	0	0	0	0	0	0	0	0
	sunflower_oil1	0	0	0	0	0	0	6	107156	0	0	0	0	0	0	0	0
	sunflower_oil2	0	0	0	0	0	0	97	197742	0	0	0	0	0	0	0	0

## Sheet: Study number four (GSE113598)
	Supplementary S11: Expression of animal miRNA and plant clade xenomiRs.
tissues
	Treatment	Euphyllophyta	Dicots	Monocots	Gymnosperms	Lycopods	bryophytes	Other mammalia	Animal-related miRNAs	Rodents	Brid and reptiles	Fish	Echinoderms	Lophotrochozoa	Insects	Nematods	Sponges
liver	con1	0	20	0	0	0	0	108	3352715	0	0	0	0	0	0	0	0
	con2	0	0	0	0	0	0	75	3401365	0	0	0	0	0	0	0	0
	con3	0	0	0	0	0	0	80	1883632	0	0	0	0	0	0	0	0
	Soy-based1	0	2	0	0	0	0	87	4099897	0	0	0	0	0	0	0	0
	Soy-based2	0	7	0	0	0	0	128	3187954	0	0	0	0	0	0	0	0
	Soy-based3	0	10	0	0	0	0	40	3190908	0	0	0	0	0	0	0	0

## Sheet: Study number five (GSE81619)
	Supplementary S11: Expression of animal miRNA and plant clade xenomiRs.
tissues
	Treatment	Euphyllophyta	Dicots	Monocots	Gymnosperms	Lycopods	bryophytes	Other mammalia	Animal-related miRNAs	Rodents	Brid and reptiles	Fish	Echinoderms	Lophotrochozoa	Insects	Nematods	Sponges
Hypothalamus	high	0	173	69	3	0	0	65	6910577	0	0	0	0	0	0	0	0
	low	0	31	37	1	0	0	114	7357659	0	0	0	0	0	0	0	0

## Sheet: Study number six (GSE61025)
	Supplementary S11: Expression of animal miRNA and plant clade xenomiRs.
tissues
	Treatment	Euphyllophyta	Dicots	Monocots	Gymnosperms	Lycopods	bryophytes	Other mammalia	Animal-related miRNAs	Rodents	Brid and reptiles	Fish	Echinoderms	Lophotrochozoa	Insects	Nematods	Sponges
Mammary_Glands	control1	0	45	80	0	0	0	46	4479801	0	0	0	0	0	0	0	0
	control2	0	27	75	0	0	0	184	6494741	0	0	0	0	0	0	0	0
	control3	0	18	63	0	0	0	10	4405082	0	0	0	0	0	0	0	0
	control4	0	14	149	1	0	0	192	7494269	0	0	0	0	0	0	0	0
	food-deprived1	0	19	105	0	0	0	5	5972650	0	0	0	0	0	0	0	0
	food-deprived2	0	11	138	0	0	0	195	6587792	0	0	0	0	0	0	0	0
	food-deprived3	0	16	85	0	0	0	97	5425823	0	0	0	0	0	0	0	0
	food-deprived4	0	31	123	1	0	0	191	8640203	0	0	0	0	0	0	0	0
	food-deprived5	0	25	206	0	0	0	76	9772143	0	0	0	0	0	0	0	0
	food-deprived6	0	30	157	0	0	0	46	7460830	0	0	0	0	0	0	0	0

## Sheet: Study number seven (GSE92897)
	Supplementary S11: Expression of animal miRNA and plant clade xenomiRs.
tissues_species
	Treatment	Euphyllophyta	Dicots	Monocots	Gymnosperms	Lycopods	bryophytes	Other mammalia	Animal-related miRNAs	Rodents	Brid and reptiles	Fish	Echinoderms	Lophotrochozoa	Insects	Nematods	Sponges
Serum_pig_method 1	cow_milk-fed1	0	0	17	0	0	0	243	65186	0	0	0	0	0	0	0	0
	cow_milk-fed2	0	0	82	0	0	0	1024	296526	0	0	0	0	0	0	0	0
	cow_milk-fed3	0	0	93	0	0	0	194	43775	0	0	0	0	0	0	0	0
	maize-fed1	0	0	22	0	0	0	133	19217	0	0	0	0	0	0	0	0
	maize-fed2	0	0	9	0	0	0	62	5765	0	0	0	0	0	0	0	0
	maize-fed3	0	0	17	0	0	0	329	80810	0	0	0	0	0	0	0	0
Serum_pig_method 2	cow_milk-fed1	0	0	17	0	0	0	80489	NA	0	0	0	0	0	0	0	0
	cow_milk-fed2	0	0	82	0	0	0	404180	NA	0	0	0	0	0	0	0	0
	cow_milk-fed3	0	0	93	0	0	0	52454	NA	0	0	0	0	0	0	0	0
	maize-fed1	0	0	22	0	0	0	22840	NA	0	0	0	0	0	0	0	0
	maize-fed2	0	0	9	0	0	0	6353	NA	0	0	0	0	0	0	0	0
	maize-fed3	0	0	17	0	0	0	118034	NA	0	0	0	0	0	0	0	0
Serum_rat	potato-fed1	0	0	13	0	0	0	44	464080	0	0	0	0	0	0	0	0
	potato-fed2	0	0	36	0	0	0	122	448911	0	0	0	0	0	0	0	0
	potato-fed3	0	1	53	0	0	0	151	120725	0	0	0	0	0	0	0	0
	rice-fed1	0	0	8	0	0	0	63	215249	0	0	0	0	0	0	0	0
	rice-fed2	0	0	11	0	0	0	172	279304	0	0	0	0	0	0	0	0
	rice-fed3	0	8	15	0	0	0	184	268217	0	0	0	0	0	0	0	0
	control-fed1	0	1	6	0	0	0	5	343791	0	0	0	0	0	0	0	0
	control-fed2	0	0	41	0	0	0	167	380919	0	0	0	0	0	0	0	0
	control-fed3	0	0	20	0	0	0	191	263710	0	0	0	0	0	0	0	0
