# Supplementary material for: Investigation of the transability of dietary small non-coding RNAs to animals
Source: Front Genet. 2022 Aug 30;13:933709. doi: 10.3389/fgene.2022.933709 (PMC9483711; doi:10.3389/fgene.2022.933709)
Supplement: Supplementary file 8 [file Table4.XLSX]

## Sheet: Study number one (GSE136806)
Supplementary File S4: Abundance of non-annotated reads and mapping percent in samples of different investigated studies.
Samples	Sample SRR	Organism	Tissue	# of no_annotated	% Mapping	Unmapped reads
Control_1	SRR10062887	Bos taurus	blood	658971	74.52	167905
Contro_l2	SRR10062888	Bos taurus	blood	587479	71.36	168253
Control_3	SRR10062889	Bos taurus	blood	524875	78.52	112743
alfalfa-cotton-soybean_1	SRR10062890	Bos taurus	blood	512558	79.32	105997
alfalfa-cotton-soybean_2	SRR10062891	Bos taurus	blood	509285	81.25	95491
alfalfa-cotton-soybean_3	SRR10062892	Bos taurus	blood	814856	69.65	247308

## Sheet: Study number two (GSE117441)
Supplementary File S4: Abundance of non-annotated reads and mapping percent in samples of different investigated studies.
Samples	Sample SRR	Organism	Tissue	# of no_annotated	% Mapping	Unmapped reads
rice_straw_1	SRR7547328	Bos taurus	rumen-epithelium	265478	74.25	68360
rice_straw_2	SRR7547329	Bos taurus	rumen-epithelium	298746	68.29	94732
rice_straw_3	SRR7547330	Bos taurus	rumen-epithelium	314579	81.99	56655
rice_straw_4	SRR7547331	Bos taurus	rumen-epithelium	235479	55.57	104623
rice_straw_5	SRR7547332	Bos taurus	rumen-epithelium	354789	59.92	142199
rice_straw_6	SRR7547333	Bos taurus	rumen-epithelium	220047	52.85	103752
alfalfa_hay_1	SRR7547334	Bos taurus	rumen-epithelium	238975	65.25	83043
alfalfa_hay_2	SRR7547335	Bos taurus	rumen-epithelium	200978	61.48	77416
alfalfa_hay_3	SRR7547336	Bos taurus	rumen-epithelium	164782	58.27	68763
alfalfa_hay_4	SRR7547337	Bos taurus	rumen-epithelium	195846	55.48	87190
alfalfa_hay_5	SRR7547338	Bos taurus	rumen-epithelium	317546	81.7	58110
alfalfa_hay_6	SRR7547339	Bos taurus	rumen-epithelium	365795	69.28	112372
corn_stover_1	SRR7547340	Bos taurus	rumen-epithelium	206478	69.47	63037
corn_stover_2	SRR7547341	Bos taurus	rumen-epithelium	154789	59.89	62085
corn_stover_3	SRR7547342	Bos taurus	rumen-epithelium	174896	63.14	64466
corn_stover_4	SRR7547343	Bos taurus	rumen-epithelium	65478	72.01	18327
corn_stover_5	SRR7547344	Bos taurus	rumen-epithelium	147896	61.02	57649
corn_stover_6	SRR7547345	Bos taurus	rumen-epithelium	103547	53.98	47652
rice_straw_1	SRR7547346	Bos taurus	duodenum-epithelium	365472	56.98	157226
rice_straw_2	SRR7547347	Bos taurus	duodenum-epithelium	469735	60.89	183713
rice_straw_3	SRR7547348	Bos taurus	duodenum-epithelium	413985	63.56	150856
rice_straw_4	SRR7547349	Bos taurus	duodenum-epithelium	395478	51.25	192795
rice_straw_5	SRR7547350	Bos taurus	duodenum-epithelium	403879	53.69	187036
rice_straw_6	SRR7547351	Bos taurus	duodenum-epithelium	169742	58.54	70375
alfalfa_hay_1	SRR7547352	Bos taurus	duodenum-epithelium	347961	74.79	87720
alfalfa_hay_2	SRR7547353	Bos taurus	duodenum-epithelium	364789	78.25	79341
alfalfa_hay_3	SRR7547354	Bos taurus	duodenum-epithelium	253647	81.65	46544
alfalfa_hay_4	SRR7547355	Bos taurus	duodenum-epithelium	175493	80.33	34519
alfalfa_hay_5	SRR7547356	Bos taurus	duodenum-epithelium	203647	75.15	50606
alfalfa_hay_6	SRR7547357	Bos taurus	duodenum-epithelium	259764	56.78	112270
corn_stover_1	SRR7547358	Bos taurus	duodenum-epithelium	237894	54.65	107884
corn_stover_2	SRR7547359	Bos taurus	duodenum-epithelium	229643	59.64	92683
corn_stover_3	SRR7547360	Bos taurus	duodenum-epithelium	214736	87.56	26713
corn_stover_4	SRR7547361	Bos taurus	duodenum-epithelium	63547	54.69	28793
corn_stover_5	SRR7547362	Bos taurus	duodenum-epithelium	298746	56.89	128789
corn_stover_6	SRR7547363	Bos taurus	duodenum-epithelium	354789	82.55	61910
rice_straw_1	SRR7547364	Bos taurus	jejunum-epithelium	242135	78.33	52470
rice_straw_2	SRR7547365	Bos taurus	jejunum-epithelium	287431	79.22	59728
rice_straw_3	SRR7547366	Bos taurus	jejunum-epithelium	198745	78.14	43445
rice_straw_4	SRR7547367	Bos taurus	jejunum-epithelium	274896	56.47	119662
rice_straw_5	SRR7547368	Bos taurus	jejunum-epithelium	268974	56.14	117971
rice_straw_6	SRR7547369	Bos taurus	jejunum-epithelium	214578	65.98	72999
alfalfa_hay_1	SRR7547370	Bos taurus	jejunum-epithelium	178946	63.85	64688
alfalfa_hay_2	SRR7547371	Bos taurus	jejunum-epithelium	256478	89.22	27648
alfalfa_hay_3	SRR7547372	Bos taurus	jejunum-epithelium	147967	81.33	27625
alfalfa_hay_4	SRR7547373	Bos taurus	jejunum-epithelium	165478	71.86	46565
alfalfa_hay_5	SRR7547374	Bos taurus	jejunum-epithelium	147896	65.45	51098
alfalfa_hay_6	SRR7547375	Bos taurus	jejunum-epithelium	169874	59.86	68187
corn_stover_1	SRR7547376	Bos taurus	jejunum-epithelium	305489	54.98	137531
corn_stover_2	SRR7547377	Bos taurus	jejunum-epithelium	256473	56.35	111950
corn_stover_3	SRR7547378	Bos taurus	jejunum-epithelium	289745	86.35	39550
corn_stover_4	SRR7547379	Bos taurus	jejunum-epithelium	221478	78.25	48171
corn_stover_5	SRR7547380	Bos taurus	jejunum-epithelium	235689	75.45	57861
corn_stover_6	SRR7547381	Bos taurus	jejunum-epithelium	227894	64.35	81244
rice_straw_1	SRR7547382	Bos taurus	liver	96874	82.65	16807
rice_straw_2	SRR7547383	Bos taurus	liver	114789	62.35	43218
rice_straw_3	SRR7547384	Bos taurus	liver	187946	89.25	20204
rice_straw_4	SRR7547385	Bos taurus	liver	198745	87.65	24545
rice_straw_5	SRR7547386	Bos taurus	liver	157896	69.45	48237
rice_straw_6	SRR7547387	Bos taurus	liver	298764	63.25	109795
alfalfa_hay_1	SRR7547388	Bos taurus	liver	347895	61.35	134461
alfalfa_hay_2	SRR7547389	Bos taurus	liver	395876	66.54	132460
alfalfa_hay_3	SRR7547390	Bos taurus	liver	198745	71.35	56940
alfalfa_hay_4	SRR7547391	Bos taurus	liver	65897	69.68	19979
alfalfa_hay_5	SRR7547392	Bos taurus	liver	236547	61.35	91425
alfalfa_hay_6	SRR7547393	Bos taurus	liver	215479	62.85	80050
corn_stover_1	SRR7547394	Bos taurus	liver	69874	79.85	14079
corn_stover_2	SRR7547395	Bos taurus	liver	203478	61.75	77830
corn_stover_3	SRR7547396	Bos taurus	liver	65987	69.36	20218
corn_stover_4	SRR7547397	Bos taurus	liver	203658	64.35	72604
corn_stover_5	SRR7547398	Bos taurus	liver	78459	67.35	25616
corn_stover_6	SRR7547399	Bos taurus	liver	98751	75.45	24243
rice_straw_1	SRR7547400	Bos taurus	mammary_gland	69857	53.25	32658
rice_straw_2	SRR7547401	Bos taurus	mammary_gland	225478	45.98	121803
rice_straw_3	SRR7547402	Bos taurus	mammary_gland	403569	54.35	184229
rice_straw_4	SRR7547403	Bos taurus	mammary_gland	78945	56.68	34198
rice_straw_5	SRR7547404	Bos taurus	mammary_gland	69874	61.25	27076
rice_straw_6	SRR7547405	Bos taurus	mammary_gland	403689	63.54	147185
alfalfa_hay_1	SRR7547406	Bos taurus	mammary_gland	25648	66.75	8527
alfalfa_hay_2	SRR7547407	Bos taurus	mammary_gland	458793	64.35	163559
alfalfa_hay_3	SRR7547408	Bos taurus	mammary_gland	416879	64.35	148617
alfalfa_hay_4	SRR7547409	Bos taurus	mammary_gland	512478	54.52	233074
alfalfa_hay_5	SRR7547410	Bos taurus	mammary_gland	426487	53.64	197719
alfalfa_hay_6	SRR7547411	Bos taurus	mammary_gland	454879	52.68	215248
corn_stover_1	SRR7547412	Bos taurus	mammary_gland	193647	63.48	70719
corn_stover_2	SRR7547413	Bos taurus	mammary_gland	215879	65.45	74586
corn_stover_3	SRR7547414	Bos taurus	mammary_gland	78965	51.45	38337
corn_stover_4	SRR7547415	Bos taurus	mammary_gland	65895	57.34	28110
corn_stover_5	SRR7547416	Bos taurus	mammary_gland	6897	12.14	6059
corn_stover_6	SRR7547417	Bos taurus	mammary_gland	32548	52.65	15411

## Sheet: Study number three (GSE81616)
Supplementary File S4: Abundance of non-annotated reads and mapping percent in samples of different investigated studies.
Samples	Sample SRR	Organism	Tissue	# of no_annotated	% Mapping	Unmapped reads
Control_1	SRR1055511	Bos taurus	Mammary_biopsy	203714	93.45	13343
Control_2	SRR1055512	Bos taurus	Mammary_biopsy	212325	95.61	9321
Sunflower_oil_1	SRR3542986	Bos taurus	Mammary_biopsy	159104	93.51	10325
Sunflower_oil_2	SRR3542987	Bos taurus	Mammary_biopsy	233224	93.29	15649

## Sheet: Study number four (GSE113598)
Supplementary File S4: Abundance of non-annotated reads and mapping percent in samples of different investigated studies.
Samples	Sample SRR	Organism	Tissue	# of no_annotated	% Mapping	Unmapped reads
Control_1	SRR7059337	Mus musculus	Liver	352790	52.08	169056
Control_2	SRR7059338	Mus musculus	Liver	99361	38.83	60779
Control_3	SRR7059339	Mus musculus	Liver	699533	28.2	502264
Soy-based_1	SRR7059340	Mus musculus	Liver	455873	54.21	208744
Soy-based_2	SRR7059341	Mus musculus	Liver	370101	55.1	166175
Soy-based_3	SRR7059342	Mus musculus	Liver	415715	46.6	221991

## Sheet: Study number five (GSE81619)
Supplementary File S4: Abundance of non-annotated reads and mapping percent in samples of different investigated studies.
Samples	Sample SRR	Organism	Tissue	# of no_annotated	% Mapping	Unmapped reads
high	SRR3542984	Ovis aries	Hypothalamus	1645473	89.17	178204
low	SRR3542985	Ovis aries	Hypothalamus	1678909	90.87	153284

## Sheet: Study number six (GSE61025)
Supplementary File S4: Abundance of non-annotated reads and mapping percent in samples of different investigated studies.
Samples	Sample SRR	Organism	Tissue	# of no_annotated	% Mapping	Unmapped reads
Control_1	SRR1568093	Capra hircus	mammary_gland	4160531	72.74	1134160
Control_2	SRR1568096	Capra hircus	mammary_gland	3470779	81.64	637235
Control_3	SRR1568098	Capra hircus	mammary_gland	3420056	83.92	549945
Control_4	SRR1568102	Capra hircus	mammary_gland	3228467	81.48	597912
food-deprived_1	SRR1568094	Capra hircus	mammary_gland	2658191	74.9	667205
food-deprived_2	SRR1568095	Capra hircus	mammary_gland	3197878	81.62	587769
food-deprived_3	SRR1568097	Capra hircus	mammary_gland	3108113	84.17	492014
food-deprived_4	SRR1568099	Capra hircus	mammary_gland	4829145	83.41	801155
food-deprived_5	SRR1568100	Capra hircus	mammary_gland	3792710	69.81	1145019
food-deprived_6	SRR1568101	Capra hircus	mammary_gland	5391694	87.74	661021

## Sheet: Study number seven (GSE92897)
Supplementary File S4: Abundance of non-annotated reads and mapping percent in samples of different investigated studies.
Samples	Sample SRR	Organism	tissue	# of no_annotated	% Mapping	Unmapped reads
Cow_milk-fed_1	SRR5130146	Sus scrofa	Serum	1706271	88.89	189566
Cow_milk-fed_2	SRR5130147	Sus scrofa	Serum	3096657	66.56	1035522
Cow_milk-fed_3	SRR5130148	Sus scrofa	Serum	734439	51.04	359581
Maize-fed_1	SRR5130143	Sus scrofa	Serum	2394838	93.91	145845
Maize-fed_2	SRR5130144	Sus scrofa	Serum	1798893	90.02	179529
Maize-fed_3	SRR5130145	Sus scrofa	Serum	2780515	86.05	387881
Potato-fed_1	SRR5130134	Rattus norvegicus	Serum	2125845	67.21	697064
Potato-fed_2	SRR5130135	Rattus norvegicus	Serum	2314587	68.52	728631
Potato-fed_3	SRR5130136	Rattus norvegicus	Serum	2569874	74.23	662256
Rice-fed_1	SRR5130137	Rattus norvegicus	Serum	2260511	65.56	778519
Rice-fed_2	SRR5130138	Rattus norvegicus	Serum	2365871	56.51	1028917
Rice-fed_3	SRR5130139	Rattus norvegicus	Serum	754871	69.14	232953
Control-fed_1	SRR5130140	Rattus norvegicus	Serum	2698745	49.52	1362326
Control-fed_2	SRR5130141	Rattus norvegicus	Serum	3145872	74.89	789928
Control-fed_3	SRR5130142	Rattus norvegicus	Serum	2487354	71.65	705164
