# Supplementary material for: Investigation of the transability of dietary small non-coding RNAs to animals
Source: Front Genet. 2022 Aug 30;13:933709. doi: 10.3389/fgene.2022.933709 (PMC9483711; doi:10.3389/fgene.2022.933709)
Supplement: Supplementary file 11 [file Table5.XLSX]

## Sheet: Study number one (GSE136806)
Supplementary File S5: Final expression matrices for each study.
ID	Control_1	Control_2	Control_3	alfalfa-cotton-soybean_1	alfalfa-cotton-soybean_2	alfalfa-cotton-soybean_3
gma-MIR10447	20	17	4	83	22	53
gma-MIR1513a	97	2	1	128	3	203
gma-MIR1513b	97	2	1	128	3	203
gma-MIR399o	220	112	168	208	152	173
gma-MIR4349	123	182	263	6	58	147
gma-MIR4998	21	0	3	77	4	15
gma-MIR5374	59	3	2	8	227	183
miR159a-Known	286	51	35	5	29	127
miR159d-Known	286	51	35	5	29	127
miR164b-Known	5	4	2	135	128	196
miR164h-Known	5	4	2	135	128	196
miR168a-Known	559	398	83	257	167	473
miR168b-Known	559	398	83	257	167	473
miR319a-Probable	28	21	0	34	29	11
miR319c-Probable	28	59	0	34	29	11
miR319e-Probable	28	21	0	34	29	11
miR319f-Probable	28	21	0	34	29	11
miR319h-Probable	28	59	0	34	29	11
miR3627a-Known	108	25	22	6	165	87
gma-MIR10186g	0	0	13	0	21	35
gma-MIR10432	0	12	0	45	1	10
gma-MIR1524	114	0	0	1	5	7
gma-MIR1525	0	0	13	0	21	35
gma-MIR156f	20	1	0	3	0	5
gma-MIR395m	0	28	22	3	0	6
gma-MIR399m	0	0	0	0	25	62
gma-MIR5036	0	0	0	11	0	39
gma-MIR530a	0	1	12	0	7	3
gma-MIR5676	0	1	0	4	13	0
gma-MIR9762	0	0	0	33	4	0
miR156k-Probable	0	0	1	0	5	5
miR167b-Known	0	1083	0	0	3	69
miR396f-Known	2	0	0	0	3	5
miR397a-Probable	3	31	1	2	25	58
miR397b-Probable	3	31	1	2	25	58
miR399e-Probable	0	0	0	0	22	39
gma-MIR10189	0	0	0	0	20	0
gma-MIR10192	0	0	0	10	0	0
gma-MIR10406a	1	0	0	43	0	1
gma-MIR10415	6	2	0	0	0	3
gma-MIR10429	0	0	0	0	0	49
gma-MIR10437	0	1	0	0	31	0
gma-MIR10440	0	68	0	2	1	43
gma-MIR1507a	0	0	31	1	24	0
gma-MIR1519	0	0	0	18	1	0
gma-MIR1520f	0	4	0	1	2	7
gma-MIR1520j	0	0	0	0	0	47
gma-MIR1522	0	23	0	3	0	0
gma-MIR156r	0	0	0	0	1	6
gma-MIR156z	1	0	0	0	0	3
gma-MIR167a	0	0	1	0	66	0
gma-MIR169g	0	0	0	42	0	0
gma-MIR169v	0	4	0	1	2	7
gma-MIR171o	0	0	0	1	36	0
gma-MIR395g	0	0	0	1	29	0
gma-MIR396c	0	0	0	0	0	47
gma-MIR396f	0	0	0	0	0	49
gma-MIR398c	0	0	0	27	0	0
gma-MIR4389	0	0	0	33	0	0
gma-MIR4395	1	0	0	5	1	0
gma-MIR4406	0	0	0	44	0	0
gma-MIR482c	0	0	0	0	0	6
gma-MIR5031	0	0	0	0	35	0
gma-MIR5035	0	0	0	34	0	0
gma-MIR5671b	16	0	0	18	0	0
gma-MIR5674b	0	0	1	0	1	53
gma-MIR5764	0	1	0	2	2	10
gma-MIR5772	0	0	0	0	0	47
gma-MIR5780b	26	0	14	43	0	0
gma-MIR9738	0	0	0	0	33	0
miR156g-Known	3	2961	1	6	1	1
miR156i-Known	3	2961	1	6	1	1
miR156t-Known	3	2961	1	6	1	1
miR156x-Known	3	2961	1	6	1	1
miR162a-Known	0	0	0	25	0	0
miR162b-Known	0	0	0	25	0	0
miR166ah-Probable	4	1	0	1	0	10
miR166b-Known	37	326	34	0	29	1
miR166f-Known	38	326	35	0	54	1
miR166h-Probable	4	1	0	1	0	10
miR166t-Known	37	326	34	0	29	1
miR166v-Known	38	326	35	0	54	1
miR166x-Probable	4	1	0	1	0	10
miR171j-Probable	105	1	18	2	1	64
miR171l-Probable	0	0	0	0	0	51
miR171u-Probable	105	1	18	2	1	64
miR2118a-Known	24	0	0	0	0	48
miR2118b-Known	24	0	0	0	0	48
miR396a-Known	0	0	0	0	0	61
miR396b-Probable	0	33	1	0	15	0
miR396i-Known	0	0	0	63	0	0
miR396l-Known	0	0	0	0	0	61
miR396t-Known	0	0	0	63	0	0
miR403a-Probable	36	75	36	1	16	1
miR403b-Probable	36	75	36	1	16	1
miR403c-Probable	36	75	36	1	16	1
miR403d-Probable	36	75	36	2	16	1
miR403e-Probable	36	75	36	2	16	1
miR7508a-Known	0	0	0	71	0	0
miR7508b-Known	0	0	0	71	0	0
miR828-Known	0	0	0	0	6	1
miR8640b-Probable	0	0	0	0	27	0
miR8721-Probable	0	0	0	0	22	0
miR8764a-Probable	0	0	0	0	0	8
miRN17-Novel	0	0	1	0	1	6
ppy-mir-516a-2	0	1	0	0	0	34
gma-MIR10186f	0	23	0	0	0	0
gma-MIR10186h	0	0	0	1	0	1
gma-MIR10186i	0	0	11	0	0	0
gma-MIR10186j	0	0	2	1	0	1
gma-MIR10186k	0	0	2	0	0	0
gma-MIR10186l	0	0	2	0	0	0
gma-MIR10187	0	0	30	0	0	0
gma-MIR10188	0	2	2	0	0	0
gma-MIR10193a	1	0	0	0	0	0
gma-MIR10193c	0	0	0	0	0	1
gma-MIR10193d	0	0	0	0	0	1
gma-MIR10193f	0	0	41	0	0	0
gma-MIR10194	1	0	1	0	0	0
gma-MIR10406b	0	1	0	0	0	0
gma-MIR10411	51	0	0	0	0	0
gma-MIR10420	0	0	16	0	0	0
gma-MIR10424d	29	0	0	0	0	0
gma-MIR10430	0	0	21	0	0	0
gma-MIR10435	1	0	0	0	0	2
gma-MIR10436	0	0	0	1	0	0
gma-MIR10439	54	0	0	0	0	0
gma-MIR10446	0	0	0	0	1	0
gma-MIR10448	0	0	0	1	0	0
gma-MIR1507b	39	0	0	0	0	0
gma-MIR1508c	0	31	0	0	0	0
gma-MIR1514a	0	2	0	0	0	0
gma-MIR1516b	0	0	1	0	0	0
gma-MIR1516c	0	31	0	0	0	0
gma-MIR1527	0	0	0	0	0	2
gma-MIR1528	0	0	0	0	0	1
gma-MIR1533	0	0	1	0	0	0
gma-MIR1534	0	0	0	1	0	1
gma-MIR1536	0	28	0	0	0	0
gma-MIR156aa	0	0	31	0	0	0
gma-MIR156b	20	2	0	0	0	1
gma-MIR156c	26	0	0	0	0	0
gma-MIR156d	0	0	0	0	0	1
gma-MIR156e	0	0	0	1	0	1
gma-MIR156k	44	0	0	0	0	0
gma-MIR159b	36	0	0	0	0	0
gma-MIR159f	36	0	0	0	0	0
gma-MIR164f	75	0	1	0	0	0
gma-MIR164h	0	45	0	0	0	0
gma-MIR166b	52	0	0	0	0	0
gma-MIR166j	42	0	0	0	0	0
gma-MIR166l	0	0	1	0	0	1
gma-MIR166m	0	4	0	0	0	0
gma-MIR166r	0	0	11	0	0	0
gma-MIR167k	1	0	0	0	1	0
gma-MIR168a	0	1	0	0	0	0
gma-MIR168b	1	18	0	0	0	0
gma-MIR169d	0	0	1	0	0	0
gma-MIR169f	1	0	19	0	0	0
gma-MIR169h	34	0	0	0	0	0
gma-MIR169j	0	0	1	0	0	0
gma-MIR169m	0	0	1	0	0	0
gma-MIR169s	0	0	0	0	1	0
gma-MIR169t	1	0	0	0	0	0
gma-MIR171c	0	0	1	0	0	0
gma-MIR172c	0	29	0	0	1	0
gma-MIR172d	0	0	0	0	1	0
gma-MIR172e	0	0	0	0	1	0
gma-MIR172f	0	0	0	0	1	0
gma-MIR172g	1	0	0	0	0	0
gma-MIR2111a	2	40	0	2	0	0
gma-MIR2111b	0	1	0	0	0	0
gma-MIR2111d	2	40	0	2	0	0
gma-MIR319e	0	0	0	1	0	0
gma-MIR319i	0	0	0	0	0	1
gma-MIR319m	0	1	0	0	1	0
gma-MIR391	0	0	0	0	1	0
gma-MIR393a	0	0	1	0	0	0
gma-MIR393e	0	0	0	1	0	0
gma-MIR394c	0	0	0	0	0	1
gma-MIR395a	0	0	0	1	0	0
gma-MIR395f	0	0	0	1	0	0
gma-MIR395h	23	0	0	1	0	0
gma-MIR397b	0	0	0	1	0	0
gma-MIR398b	40	0	1	0	0	0
gma-MIR403a	0	0	1	0	0	0
gma-MIR408a	0	0	0	0	1	0
gma-MIR408c	0	0	0	0	1	0
gma-MIR4346	1	0	26	0	0	0
gma-MIR4348d	0	0	0	0	0	2
gma-MIR4352b	0	0	11	0	0	0
gma-MIR4362	0	0	1	0	0	0
gma-MIR4364a	0	0	0	1	0	2
gma-MIR4367	0	1	0	0	0	0
gma-MIR4371c	0	0	0	0	0	1
gma-MIR4387c	0	63	0	0	0	0
gma-MIR4393a	0	1	0	0	0	0
gma-MIR4408	0	0	1	0	1	0
gma-MIR4416a	34	0	0	0	0	0
gma-MIR4416c	0	1	0	0	0	0
gma-MIR482b	1	37	0	0	0	0
gma-MIR482d	1	37	0	0	0	0
gma-MIR482e	1	37	0	0	0	0
gma-MIR5040	1	0	0	0	0	0
gma-MIR5043	0	1	0	0	0	0
gma-MIR5368	1	0	0	0	0	0
gma-MIR5371	0	1	0	0	0	0
gma-MIR5376	0	0	1	0	1	0
gma-MIR5378	0	0	0	0	0	1
gma-MIR5559	0	0	0	0	0	1
gma-MIR5669	0	0	0	0	0	1
gma-MIR5670b	0	0	1	0	0	0
gma-MIR5673	2	0	0	2	1	0
gma-MIR5675	0	1	0	0	0	0
gma-MIR5677	0	0	0	2	0	0
gma-MIR5678	0	0	55	0	0	1
gma-MIR5679	0	1	0	0	0	0
gma-MIR5761a	0	0	28	1	0	0
gma-MIR5762	0	0	0	0	0	1
gma-MIR5764b	1	0	0	0	0	0
gma-MIR5770b	0	1	0	0	0	0
gma-MIR5770c	0	0	0	0	0	1
gma-MIR5774a	20	0	1	0	0	0
gma-MIR5774b	0	1	33	0	0	0
gma-MIR5775	0	0	0	1	0	0
gma-MIR5777	0	0	0	1	0	1
gma-MIR5778	0	0	1	0	0	0
gma-MIR5779	0	1	0	0	0	0
gma-MIR5782	0	0	1	2	0	0
gma-MIR5783	1	0	1	0	0	0
gma-MIR9723	0	0	0	1	0	0
gma-MIR9724b	0	0	0	0	1	0
gma-MIR9725	0	0	0	0	0	1
gma-MIR9729	0	1	0	0	0	0
gma-MIR9736	0	0	0	0	1	0
gma-MIR9739	0	19	0	0	0	0
gma-MIR9743	0	0	0	1	0	0
gma-MIR9746g	0	0	19	1	0	0
gma-MIR9747	0	0	1	0	0	0
gma-MIR9753	1	2	17	0	0	0
gma-MIR9758	0	0	0	1	0	0
gma-MIR9761	0	1	0	0	0	0
miR156c-Probable	0	1	0	0	0	0
miR156d-Known	0	24	0	1	0	0
miR156f-Known	2	0	0	0	0	0
miR156p-Known	2	0	0	0	0	0
miR156q-Known	0	24	0	1	0	0
miR156s-Known	2	0	0	0	0	0
miR156z-Probable	2	0	0	0	0	0
miR159b-Known	0	1	0	0	0	0
miR159e-Known	0	1	0	0	0	0
miR159f-Known	23	0	0	0	0	0
miR160g-Probable	0	34	0	0	0	0
miR164c-Known	1	0	0	0	0	0
miR164i-Known	18	0	0	1	0	0
miR166aa-Probable	24	0	0	0	0	0
miR166ab-Known	0	23	0	0	1	0
miR166ac-Probable	28	15	1	1	1	0
miR166ad-Probable	1	0	0	0	0	0
miR166a-Probable	1	0	0	0	0	0
miR166c-Known	1	2	1	0	2	0
miR166d-Known	0	53	1	0	0	0
miR166g-Known	26	13	0	1	0	0
miR166j-Probable	26	13	0	1	0	0
miR166k-Probable	24	0	0	0	0	0
miR166m-Probable	28	15	1	1	1	0
miR166n-Probable	1	0	0	0	0	0
miR166p-Probable	1	0	0	0	0	0
miR166q-Known	1	1	1	0	0	0
miR166r-Known	1	2	1	0	2	0
miR166s-Known	0	52	0	0	0	0
miR166w-Known	26	13	0	1	0	0
miR167d-Known	38	17	0	2	0	0
miR167e-Known	0	0	1	0	0	1
miR167k-Known	0	0	1	0	0	0
miR167l-Known	0	0	0	0	1	0
miR167m-Known	1	33	0	0	0	0
miR167n-Known	38	17	0	2	0	0
miR167o-Known	0	0	1	0	0	1
miR167p-Known	38	17	0	2	0	0
miR169aa-Known	0	27	0	0	0	0
miR169b-Known	0	1	0	0	0	0
miR169i-Known	0	16	0	0	0	0
miR169m-Known	0	27	0	0	0	0
miR169n-Known	0	1	0	0	0	0
miR169w-Known	0	16	0	0	0	0
miR171a-Known	0	1	0	0	0	0
miR171c-Probable	13	0	0	0	0	0
miR171i-Known	0	1	0	0	1	0
miR171k-Known	0	1	0	0	0	0
miR171n-Probable	13	0	0	0	0	0
miR171t-Known	0	1	0	0	0	0
miR172l-Known	0	0	0	0	0	1
miR2948a-Known	0	0	0	1	0	0
miR2948b-Known	0	0	0	1	0	0
miR2950a-Known	0	0	18	0	0	0
miR2950b-Known	0	0	18	0	0	0
miR2950c-Known	0	0	18	0	0	0
miR2950d-Known	0	0	18	0	0	0
miR393a-Known	0	1	0	0	0	0
miR393b-Known	0	0	16	0	0	0
miR393d-Known	0	0	16	0	0	0
miR393e-Known	0	32	0	0	0	0
miR393f-Known	0	0	16	0	0	0
miR394d-Probable	0	4	0	0	0	0
miR394i-Probable	0	4	0	0	0	0
miR395b-Known	0	0	0	0	1	0
miR396e-Known	0	6	0	0	0	0
miR396m-Probable	0	33	1	0	0	0
miR398a-Known	1	3	0	0	0	0
miR398b-Known	1	3	0	0	0	0
miR398c-Probable	1	3	0	0	0	0
miR399l-Probable	0	0	0	0	0	1
miR477g-Known	0	0	0	0	1	0
miR482a-Probable	0	19	0	0	1	0
miR482b-Known	0	18	0	0	0	0
miR482e-Probable	0	19	0	0	1	0
miR482f-Known	0	18	0	0	0	0
miR482g-Known	0	19	0	0	0	0
miR530b-Known	1	0	0	1	0	0
miR530c-Known	0	0	0	2	0	0
miR530e-Known	1	0	0	1	0	0
miR535b-Known	1	41	0	0	0	0
miR535d-Known	1	41	0	0	0	0
miR7484c-Probable	0	0	1	0	0	0
miR7484l-Probable	1	0	0	0	0	0
miR7484n-Probable	1	0	0	0	0	0
miR7484s-Probable	1	0	1	0	0	0
miR7484v-Probable	1	0	0	0	0	0
miR7502e-Probable	0	0	0	0	1	0
miR7502f-Probable	0	0	1	0	0	1
miR7502h-Probable	0	0	0	0	1	0
miR7504-Known	0	0	0	0	0	1
miR7505e-Known	0	0	0	1	0	0
miR7512a-Known	2	0	0	0	0	0
miR8633a-Known	0	0	0	0	0	1
miR8633b-Known	0	0	0	0	0	1
miR8634a-Probable	2	0	23	0	0	0
miR8640c-Probable	47	0	0	0	0	0
miR8783-Probable	2	0	15	0	0	0
miRN15a-Novel	1	17	26	1	0	1
miRN15b-Novel	1	17	26	1	0	1
miRN16-Novel	29	0	0	0	0	0
miRN18-Novel	0	0	0	2	0	0
miRN8a-Novel	1	0	0	1	0	0
miRN8b-Novel	1	0	0	1	0	0
miRN9-Novel	23	0	0	2	1	0
ppy-mir-520i	42	0	15	0	0	0

## Sheet: Study number two (GSE117441)
Supplementary File S5: Final expression matrices for each study.
Duoodenum																					Jejunum																					Liver
ID	Al_1	Al_2	Al_3	Al_4	Al_5	Al_6	Co_1	Co_2	Co_3	Co_4	Co_5	Co_6	RS_1	RS_2	RS_3	RS_4	RS_5	RS_6			ID	Al_1	Al_2	Al_3	Al_4	Al_5	Al_6	Co_1	Co_2	Co_3	Co_4	Co_5	Co_6	RS_1	RS_2	RS_3	RS_4	RS_5	RS_6			ID	Al_1	Al_2	Al_3	Al_4	Al_5	Al_6	Co_1
bna-MIR156a	0	0	0	0	0	0	0	0	0	0	0	0	0	0	0	0	0	1			bna-MIR156b	0	0	0	0	0	0	0	0	0	0	0	0	0	0	0	0	1	0			bna-MIR156b	1	0	0	0	0	0	0
bna-MIR156b	0	0	1	0	0	0	0	0	0	0	0	0	0	0	0	0	1	0			bna-MIR156d	0	1	0	0	0	0	0	0	0	0	0	0	0	0	0	0	0	0			bna-MIR156g	0	0	0	0	0	0	0
bna-MIR156f	0	0	0	0	0	0	1	0	0	0	0	0	0	0	0	0	0	0			bna-MIR160a	0	0	0	0	0	0	0	0	0	0	0	0	1	0	0	0	0	0			bna-MIR160a	1	0	0	0	0	0	0
bna-MIR160a	0	0	0	0	0	0	0	0	0	0	0	0	1	0	0	0	0	0			bna-MIR160d	0	0	0	0	2	0	0	0	0	0	0	0	0	0	0	0	0	0			bna-MIR160d	1	0	0	0	0	0	0
bna-MIR160d	0	0	0	0	0	0	0	0	0	0	0	0	1	1	0	0	0	0			bna-MIR169a	0	0	0	0	0	0	0	0	0	0	0	0	0	0	0	0	1	0			bna-MIR166c	1	0	0	0	0	0	0
bna-MIR161	0	0	0	0	1	0	0	0	0	0	0	0	0	0	0	0	0	0			bna-MIR169b	0	0	0	0	0	0	0	0	1	0	0	0	0	0	0	0	0	0			bna-MIR169c	0	0	0	0	0	0	0
bna-MIR166a	0	0	0	0	1	0	0	0	0	0	0	0	0	0	0	0	0	0			bna-MIR169e	0	0	0	0	0	0	0	1	0	0	0	0	0	0	0	0	0	0			bna-MIR171a	0	0	0	0	0	0	0
bna-MIR166b	0	0	0	0	0	0	0	0	0	0	0	0	0	0	0	0	1	0			bna-MIR169j	0	0	0	0	0	0	0	0	0	0	0	0	0	0	0	0	2	0			bna-MIR172b	0	0	0	0	0	0	0
bna-MIR166f	0	0	0	0	1	0	0	0	0	0	0	0	0	0	0	0	0	0			bna-MIR169l	0	0	0	0	0	0	0	0	0	0	0	0	0	0	0	0	2	0			bna-MIR2111a	1	0	0	0	0	0	0
bna-MIR168a	0	0	1	0	0	0	0	0	0	0	0	0	0	0	0	0	0	0			bna-MIR171e	0	0	0	0	1	0	0	0	0	0	0	0	0	0	0	0	0	0			bna-MIR399b	0	0	0	0	1	0	0
bna-MIR169b	0	0	0	0	0	0	0	0	0	0	0	0	0	0	0	0	1	0			bna-MIR390a	0	0	0	0	0	0	1	0	0	0	0	0	0	0	0	0	0	0			bna-MIR6028	0	1	0	0	0	0	0
bna-MIR169d	0	1	0	0	0	0	0	0	0	0	0	0	0	1	0	0	0	0			bna-MIR390b	1	0	0	0	0	0	0	0	0	0	0	0	0	0	0	0	0	0			bna-MIR6030	0	1	0	0	0	0	0
bna-MIR169g	0	0	0	0	0	0	0	0	0	0	0	0	0	0	0	1	0	0			bna-MIR6031	1	0	0	0	0	0	0	0	0	0	0	0	0	0	0	0	0	0			bna-MIR824	0	1	0	0	1	0	0
bna-MIR169h	0	0	0	0	0	0	0	0	0	0	0	0	0	0	0	1	0	0			bna-MIR6036	0	0	0	0	0	0	0	0	0	0	0	0	0	1	0	0	0	0			ghr-MIR172	2	0	0	0	0	0	0
bna-MIR169k	0	0	0	0	0	0	0	0	0	0	0	0	0	0	0	1	0	0			bna-MIR824	0	0	0	0	0	1	0	0	0	0	0	0	1	0	0	1	0	2			ghr-MIR2950	0	1	0	0	0	0	0
bna-MIR171b	0	0	0	1	0	0	0	0	1	0	0	0	0	0	0	0	0	0			ghr-MIR156d	0	0	0	0	0	0	0	0	0	0	1	0	0	0	0	1	0	0			ghr-MIR3476	0	0	0	0	1	0	0
bna-MIR2111b	0	0	0	0	0	0	0	0	0	0	0	0	1	0	0	0	0	0			ghr-MIR169b	0	0	0	0	1	0	0	0	0	0	0	0	0	0	0	0	0	0			ghr-MIR399c	0	0	0	0	0	0	0
bna-MIR2111d	0	0	0	0	0	0	0	0	0	0	0	0	1	0	0	0	0	0			ghr-MIR2948	0	0	0	0	0	0	0	0	0	0	1	0	0	0	0	0	0	0			ghr-MIR7484a	0	0	0	0	0	0	0
bna-MIR395a	0	0	0	0	0	0	0	0	0	0	0	1	0	0	0	0	0	0			ghr-MIR3476	0	1	0	0	0	0	0	0	0	0	0	0	0	0	0	0	0	0			ghr-MIR7484b	0	0	0	0	0	0	0
bna-MIR397a	0	0	0	0	0	0	0	0	0	0	0	0	0	2	0	0	0	0			ghr-MIR393	0	0	0	0	0	0	0	0	0	0	1	0	0	0	0	0	0	0			ghr-MIR7487	1	1	0	0	0	0	0
bna-MIR6032	0	0	0	0	0	1	0	0	0	0	0	0	0	0	0	0	0	0			ghr-MIR396a	0	0	0	0	0	0	0	0	0	1	0	0	0	0	0	0	0	0			ghr-MIR7490	0	1	0	0	0	0	0
bna-MIR6033	0	1	0	0	0	0	0	0	0	0	0	0	0	0	0	0	0	0			ghr-MIR399c	0	0	0	0	0	0	0	0	0	0	0	0	1	0	0	0	0	0			ghr-MIR7491	1	0	0	0	0	0	0
bna-MIR6036	0	0	0	0	0	0	0	0	0	1	0	0	0	0	0	0	0	0			ghr-MIR7485	0	0	0	0	0	0	0	0	0	1	0	0	0	0	0	0	1	1			ghr-MIR7492b	0	0	0	0	0	0	0
bna-MIR824	0	0	0	0	1	0	0	0	0	0	0	0	0	0	0	0	0	0			ghr-MIR7486b	0	0	0	0	0	0	0	0	1	1	0	2	0	0	0	1	0	0			ghr-MIR7492c	0	0	0	0	1	0	0
ghr-MIR3476	0	0	0	1	0	0	0	0	0	0	0	0	0	0	0	0	0	0			ghr-MIR7487	0	0	0	0	0	0	0	0	0	0	0	1	0	0	0	1	0	0			ghr-MIR7496a	0	0	0	0	0	0	0
ghr-MIR482b	0	0	0	0	0	0	0	0	0	0	0	0	0	0	0	1	0	1			ghr-MIR7492b	0	0	0	0	0	0	0	0	0	0	0	0	0	0	0	1	0	0			ghr-MIR7496b	0	0	0	0	0	0	0
ghr-MIR7484a	0	0	0	0	0	0	0	0	1	0	0	0	0	0	0	0	0	0			ghr-MIR7493	0	0	0	0	0	0	0	0	0	0	0	1	0	0	0	0	0	0			ghr-MIR7498	0	0	0	0	0	0	0
ghr-MIR7485	0	1	0	0	0	0	0	0	0	0	0	0	0	1	0	1	0	0			ghr-MIR7496a	0	0	0	0	0	1	0	0	0	0	0	0	0	0	0	0	0	0			ghr-MIR7500	0	0	0	0	0	0	0
ghr-MIR7487	0	0	0	1	1	0	0	0	1	0	0	0	0	1	0	0	0	0			ghr-MIR7496b	0	0	0	0	0	1	0	0	0	0	0	0	0	0	0	0	0	0			ghr-MIR7501	0	0	0	0	1	0	0
ghr-MIR7488	0	0	0	0	0	0	0	1	0	0	0	0	1	0	0	0	0	0			ghr-MIR7501	0	0	0	0	0	1	0	1	0	0	0	0	0	0	0	1	1	0			ghr-MIR7509	3	1	0	0	1	0	0
ghr-MIR7490	0	0	0	1	0	0	0	0	0	0	0	0	0	0	0	0	0	0			ghr-MIR7504b	0	0	0	0	0	1	0	0	0	0	0	0	0	0	0	0	0	0			gma-MIR10186d	0	0	0	0	0	0	0
ghr-MIR7493	0	1	0	0	0	0	0	0	0	0	0	0	0	0	0	0	0	0			ghr-MIR7512	0	0	0	0	0	0	0	0	0	0	1	0	0	0	0	0	0	0			gma-MIR10186h	1	1	0	0	0	0	0
ghr-MIR7497	2	0	0	0	0	0	0	0	0	0	0	0	0	0	0	0	0	0			ghr-MIR827a	0	0	0	1	0	0	0	0	0	0	0	0	0	0	0	0	0	0			gma-MIR10186i	0	0	0	0	0	0	0
ghr-MIR7501	0	1	0	0	0	0	0	0	0	1	1	0	0	1	0	0	0	0			ghr-MIR827b	0	0	0	1	0	0	0	0	0	0	0	0	0	0	0	0	0	0			gma-MIR10186j	0	1	0	0	0	0	0
ghr-MIR7509	0	0	0	0	0	1	0	0	0	0	0	0	0	1	0	1	0	0			ghr-MIR827c	0	0	0	1	0	0	0	0	0	0	0	0	0	0	0	0	0	0			gma-MIR10187	1	0	0	0	0	0	0
ghr-MIR7510a	0	1	0	0	0	0	0	0	0	0	0	0	0	0	0	0	0	0			gma-MIR10186a	0	0	0	0	1	0	0	0	0	0	0	0	0	0	0	0	0	0			gma-MIR10188	0	1	0	0	0	0	0
ghr-MIR827a	0	0	0	0	0	0	0	0	0	0	1	0	0	0	0	0	0	0			gma-MIR10186d	0	0	0	0	0	0	0	0	0	0	0	1	0	0	0	0	0	0			gma-MIR10193f	0	0	0	0	0	0	0
ghr-MIR827b	0	0	0	0	0	0	0	0	0	0	1	0	0	0	0	0	0	0			gma-MIR10186j	0	0	0	0	0	0	0	1	0	0	0	0	0	0	0	0	0	0			gma-MIR10201	0	1	0	0	0	0	0
ghr-MIR827c	0	0	0	0	0	0	0	0	0	0	1	0	0	0	0	0	0	0			gma-MIR10186k	0	0	0	0	0	0	0	2	0	0	0	0	0	0	0	0	0	0			gma-MIR10405e	0	0	0	0	0	0	0
gma-MIR10186a	0	0	0	0	0	0	0	0	0	0	0	0	0	0	0	0	1	0			gma-MIR10186l	0	0	0	0	0	0	0	2	0	0	0	0	0	0	0	0	0	0			gma-MIR10407b	0	0	0	0	0	0	1
gma-MIR10186g	1	0	0	0	0	0	0	0	1	0	0	0	0	0	0	0	0	0			gma-MIR10187	0	0	0	0	0	0	0	1	0	0	0	0	0	0	0	0	0	0			gma-MIR10407c	0	1	0	0	0	0	0
gma-MIR10186h	0	1	0	0	0	0	0	1	0	0	0	0	0	0	0	0	0	0			gma-MIR10188	0	0	0	0	0	0	0	0	1	0	0	0	0	0	0	0	0	0			gma-MIR10409	1	0	0	0	0	0	0
gma-MIR10186i	0	0	0	0	0	0	0	0	0	0	0	0	1	0	0	0	0	0			gma-MIR10191	0	0	0	0	0	0	0	0	1	0	0	0	0	0	0	0	0	0			gma-MIR10412	0	0	0	0	0	0	0
gma-MIR10188	1	0	0	0	1	0	0	0	0	0	0	0	1	0	0	1	0	0			gma-MIR10200	0	0	0	0	0	0	0	0	0	0	0	0	0	0	0	0	0	1			gma-MIR10415	0	0	0	0	0	0	0
gma-MIR10191	1	0	0	0	0	0	0	0	0	0	0	0	0	0	0	0	0	0			gma-MIR10405d	0	0	0	0	0	0	0	0	0	0	1	0	0	0	0	0	0	0			gma-MIR10419	0	0	0	0	1	0	0
gma-MIR10193e	0	0	0	0	0	0	0	0	0	0	0	1	0	0	0	0	0	0			gma-MIR10405e	0	0	0	0	0	0	1	0	0	0	0	0	0	0	0	0	0	0			gma-MIR10424a	0	0	0	0	0	0	0
gma-MIR10201	0	0	0	0	0	0	0	0	0	0	0	1	0	0	0	0	0	0			gma-MIR10406a	0	1	0	0	0	0	0	0	0	0	0	0	0	0	0	0	0	0			gma-MIR10424c	1	0	0	0	0	0	0
gma-MIR10405a	0	0	0	0	1	0	0	1	0	0	0	0	0	0	0	0	0	0			gma-MIR10407b	0	0	0	0	0	0	0	0	0	0	2	0	0	0	0	0	1	0			gma-MIR10432	0	1	0	0	0	0	0
gma-MIR10405d	0	0	0	0	0	1	0	0	0	0	0	0	0	0	0	0	0	0			gma-MIR10407c	0	0	0	0	1	0	0	0	0	0	0	0	0	0	0	0	0	0			gma-MIR10434	0	1	0	0	0	0	0
gma-MIR10407c	0	0	0	0	0	0	0	0	0	0	0	0	0	0	0	0	1	0			gma-MIR10412	1	0	0	1	0	0	0	0	0	1	0	0	0	1	0	0	2	0			gma-MIR10436	0	0	0	0	0	0	0
gma-MIR10412	0	1	0	0	0	0	0	0	0	0	0	1	0	1	0	0	0	0			gma-MIR10422	0	0	0	0	0	0	0	0	0	1	0	0	0	0	0	0	0	0			gma-MIR10439	1	0	0	0	0	0	0
gma-MIR10420	0	0	0	0	1	0	0	0	0	0	0	0	0	0	0	0	0	0			gma-MIR10423	0	0	0	0	0	0	0	0	0	0	3	0	0	0	0	0	0	0			gma-MIR10443	0	0	0	0	0	0	0
gma-MIR10421	0	0	0	0	0	0	0	0	0	0	0	0	0	0	0	0	1	0			gma-MIR10424c	0	0	0	0	0	1	0	0	0	1	0	0	0	0	0	0	0	0			gma-MIR10447	2	0	0	1	0	0	0
gma-MIR10423	1	0	0	0	0	0	0	0	0	0	0	0	0	0	0	0	0	0			gma-MIR10434	1	0	0	0	0	0	0	0	0	0	0	0	0	0	0	0	0	0			gma-MIR1507a	0	1	1	0	0	0	0
gma-MIR10424b	0	1	0	0	0	0	0	0	1	0	1	0	0	0	0	1	0	0			gma-MIR10436	0	0	0	1	0	0	0	0	0	0	0	0	0	0	1	0	0	0			gma-MIR1507b	0	0	0	0	0	0	0
gma-MIR10424c	0	1	0	0	0	0	0	0	0	0	0	0	0	0	0	0	0	0			gma-MIR10437	0	0	0	0	0	0	0	1	0	0	0	0	0	0	0	0	0	0			gma-MIR1515a	0	0	0	1	0	0	0
gma-MIR10428	0	1	0	0	0	0	1	0	0	0	0	0	0	0	0	0	0	1			gma-MIR10438	0	0	0	0	0	0	0	0	0	0	0	0	0	0	1	0	0	0			gma-MIR1516a	0	0	0	0	0	0	0
gma-MIR10429	0	0	0	0	0	0	0	0	0	0	0	0	0	0	0	0	0	1			gma-MIR10440	0	1	0	0	0	0	0	0	0	0	0	0	0	0	0	0	0	0			gma-MIR1516d	0	1	0	0	0	0	1
gma-MIR10435	1	0	0	0	0	0	0	0	0	0	0	0	0	0	0	0	0	0			gma-MIR10447	0	1	0	0	0	0	0	0	0	1	0	0	0	0	0	0	1	0			gma-MIR1517	0	0	0	0	0	0	1
gma-MIR10436	0	0	0	0	0	0	0	0	0	0	0	0	0	0	0	0	0	1			gma-MIR10448	0	0	0	0	0	0	0	0	0	0	1	0	0	0	0	0	0	0			gma-MIR1520f	0	0	0	0	1	0	0
gma-MIR10437	0	0	0	0	0	0	0	0	0	0	0	0	0	0	0	0	0	1			gma-MIR1507a	0	0	0	0	0	0	0	1	0	1	0	0	0	0	0	0	0	0			gma-MIR1520i	1	0	0	0	0	0	0
gma-MIR10439	0	0	0	0	0	0	1	0	0	0	0	0	0	0	0	0	0	0			gma-MIR1507b	0	0	0	0	0	0	0	0	0	1	0	0	0	0	0	0	0	0			gma-MIR1520q	0	0	0	0	0	0	0
gma-MIR10441	0	0	0	0	0	1	0	0	0	0	0	0	0	0	0	0	0	0			gma-MIR1510b	1	0	0	0	0	0	0	0	0	0	0	0	0	0	0	0	1	0			gma-MIR1521a	0	0	0	0	0	0	0
gma-MIR10444	0	0	0	0	0	0	0	0	0	0	1	0	0	0	0	0	0	0			gma-MIR1512b	0	0	0	0	0	0	0	0	0	0	0	0	0	0	0	0	1	0			gma-MIR1522	0	0	0	0	0	0	0
gma-MIR10445	0	0	0	0	0	0	0	0	0	0	0	0	1	0	0	0	0	0			gma-MIR1515a	0	0	0	0	0	0	1	0	0	0	0	0	0	0	0	0	0	0			gma-MIR1524	8	4	2	3	2	4	2
gma-MIR10446	0	0	0	0	0	0	0	1	0	0	0	0	0	0	0	0	0	0			gma-MIR1516a	1	0	0	1	0	0	0	0	0	0	0	0	0	0	0	0	0	0			gma-MIR1525	0	0	0	0	0	1	0
gma-MIR10447	0	0	0	0	1	0	0	0	0	1	0	0	0	0	1	0	0	1			gma-MIR1516d	0	0	0	0	0	0	0	0	0	0	0	0	0	0	0	0	0	1			gma-MIR1527	0	0	0	0	1	0	0
gma-MIR1507b	0	0	0	0	0	0	0	0	0	0	0	0	1	0	0	0	0	0			gma-MIR1517	0	0	0	0	0	0	0	0	0	0	0	0	0	0	1	0	0	0			gma-MIR1529	0	0	0	0	0	0	0
gma-MIR1508a	0	1	0	0	0	0	0	0	0	1	0	0	0	0	0	0	0	0			gma-MIR1519	0	0	0	0	0	1	0	0	0	0	0	0	0	0	0	0	0	0			gma-MIR156ab	0	0	0	1	0	0	0
gma-MIR1508b	0	1	0	0	0	0	0	0	0	1	0	0	0	0	0	0	0	0			gma-MIR1520g	0	0	0	1	0	0	0	0	0	0	0	0	0	0	0	0	0	0			gma-MIR156b	0	1	0	0	0	1	0
gma-MIR1510b	0	0	0	0	0	0	0	0	0	0	0	0	0	0	0	0	0	2			gma-MIR1520i	0	1	0	0	0	0	0	0	0	0	0	0	0	0	0	0	0	0			gma-MIR156c	3	0	0	0	0	0	0
gma-MIR1513a	0	0	0	0	0	1	0	0	0	0	0	0	0	0	0	0	0	0			gma-MIR1520n	0	0	0	0	0	0	0	0	0	0	1	0	0	0	0	0	0	0			gma-MIR156d	0	0	0	0	0	0	0
gma-MIR1514a	0	0	0	0	0	0	0	0	0	0	1	0	0	0	0	1	0	0			gma-MIR1520q	0	0	0	1	0	0	0	0	0	0	0	0	0	1	0	0	0	0			gma-MIR156e	0	0	0	0	0	0	0
gma-MIR1514b	0	0	0	0	0	0	0	0	0	0	0	0	0	0	0	0	1	0			gma-MIR1520r	0	0	0	0	0	1	0	0	0	0	0	0	0	0	0	0	0	0			gma-MIR156f	0	0	0	0	0	1	0
gma-MIR1516a	0	0	0	0	0	0	0	1	0	0	0	0	0	0	0	0	0	0			gma-MIR1521a	0	0	0	0	0	0	0	0	0	0	0	0	0	0	1	0	1	0			gma-MIR156z	0	0	0	0	0	1	0
gma-MIR1517	0	0	0	0	0	0	0	0	0	0	1	0	0	0	1	0	0	0			gma-MIR1524	0	1	0	1	3	0	3	3	1	2	0	0	0	0	0	0	1	3			gma-MIR160c	0	0	0	0	0	0	0
gma-MIR1519	0	0	0	0	0	0	0	0	0	0	0	0	1	0	0	0	0	0			gma-MIR1525	1	0	0	0	0	0	0	0	0	0	0	0	0	0	1	0	0	0			gma-MIR160e	0	0	0	0	0	0	0
gma-MIR1520a	0	0	0	0	0	0	0	0	0	0	0	0	0	0	0	0	0	1			gma-MIR1527	0	1	0	0	0	0	0	0	0	0	0	0	0	0	0	0	0	0			gma-MIR164a	0	0	0	1	0	0	0
gma-MIR1520c	0	1	0	0	0	0	0	0	0	0	0	0	0	0	0	0	0	0			gma-MIR1528	0	0	0	0	0	0	0	0	0	0	0	0	0	0	1	0	0	0			gma-MIR164h	0	0	0	0	0	0	1
gma-MIR1520d	0	0	0	0	1	0	0	0	0	0	0	0	0	0	0	0	0	0			gma-MIR1533	0	1	0	0	0	0	0	0	0	0	0	0	0	0	0	0	0	0			gma-MIR166g	0	1	0	0	0	0	0
gma-MIR1520e	0	0	0	0	0	0	0	0	0	0	0	0	0	1	0	0	0	0			gma-MIR1534	0	0	0	0	0	0	0	0	0	0	0	0	0	0	0	0	1	0			gma-MIR166i	0	1	0	0	0	0	0
gma-MIR1520j	0	0	0	0	0	0	0	1	0	0	1	0	0	0	0	0	0	0			gma-MIR1536	0	0	0	0	0	0	0	0	1	0	0	0	0	0	0	0	0	0			gma-MIR166r	1	0	0	0	0	0	0
gma-MIR1520n	0	0	0	0	0	0	0	0	0	0	0	1	0	0	0	0	0	0			gma-MIR156b	0	0	0	0	0	0	0	1	0	0	0	0	0	0	0	0	2	1			gma-MIR167c	0	1	0	0	0	0	0
gma-MIR1520q	0	0	0	0	1	0	0	0	0	0	0	0	0	0	0	0	0	0			gma-MIR156g	0	0	0	1	0	0	0	0	0	0	0	0	0	0	0	0	0	0			gma-MIR167l	5	0	0	0	0	1	0
gma-MIR1522	0	0	0	0	0	0	0	0	0	0	0	0	2	0	0	0	0	0			gma-MIR156s	0	0	0	0	0	0	0	1	0	0	0	0	0	0	0	0	0	0			gma-MIR169a	0	1	0	0	0	0	0
gma-MIR1523b	0	0	0	0	0	0	0	0	0	0	0	0	0	0	0	0	1	0			gma-MIR156t	0	0	0	0	0	0	0	0	0	0	0	1	0	0	0	0	0	0			gma-MIR169f	1	0	0	0	0	0	0
gma-MIR1524	1	2	1	0	0	2	0	1	1	0	0	2	0	1	2	1	2	0			gma-MIR156v	0	0	0	0	0	0	0	1	0	0	0	0	1	0	0	0	0	0			gma-MIR169g	0	0	1	0	0	0	0
gma-MIR1525	0	0	0	0	0	0	0	0	0	0	0	0	0	0	0	2	0	0			gma-MIR156z	0	0	0	0	0	0	0	0	0	0	0	0	0	0	0	0	1	0			gma-MIR169m	0	0	1	0	0	0	0
gma-MIR1528	0	0	0	1	0	0	0	0	0	0	0	0	0	0	0	0	0	1			gma-MIR159c	0	0	0	0	0	0	0	0	0	1	0	0	0	0	0	0	0	0			gma-MIR169v	0	0	0	0	0	1	0
gma-MIR1529	0	0	0	0	0	0	0	2	0	0	0	0	0	0	0	0	0	0			gma-MIR160a	0	0	0	0	0	0	0	0	0	0	0	0	0	0	0	0	1	0			gma-MIR171a	0	0	0	0	0	0	1
gma-MIR1533	0	0	0	0	0	0	0	0	0	0	0	0	0	0	0	1	1	0			gma-MIR160c	0	0	0	1	0	0	0	0	0	0	0	0	0	0	0	0	0	0			gma-MIR171d	1	0	0	0	0	0	0
gma-MIR1534	0	0	0	0	0	0	0	0	0	0	0	0	1	0	0	0	0	0			gma-MIR160e	0	0	0	1	0	0	0	0	0	0	0	0	0	0	0	0	0	0			gma-MIR171g	0	1	0	0	0	0	0
gma-MIR156a	0	0	0	0	0	0	0	0	0	0	0	0	0	0	0	0	0	1			gma-MIR166c	0	0	1	0	0	0	0	0	0	0	0	0	0	0	0	0	0	0			gma-MIR171p	0	0	0	0	0	1	0
gma-MIR156b	0	0	0	0	0	0	0	0	0	0	0	1	0	0	0	0	0	0			gma-MIR166e	0	0	0	1	0	0	0	0	0	0	0	0	0	0	0	0	0	0			gma-MIR172l	0	0	0	0	0	0	0
gma-MIR156x	0	0	0	0	0	0	0	0	0	0	0	0	0	0	0	0	0	1			gma-MIR166k	0	1	0	0	0	0	0	0	0	0	0	0	0	0	0	0	0	0			gma-MIR2107	0	0	1	0	0	0	0
gma-MIR156z	0	1	0	0	0	0	0	0	0	0	0	0	0	0	0	0	0	0			gma-MIR166l	0	0	1	0	0	0	0	1	0	0	0	1	0	0	0	0	0	0			gma-MIR2111b	0	0	0	0	0	0	0
gma-MIR159c	0	0	0	0	0	0	0	0	0	0	0	0	0	1	0	0	0	0			gma-MIR166m	0	0	0	0	0	0	0	0	0	0	0	1	0	0	0	0	0	0			gma-MIR2111c	1	0	0	0	0	0	0
gma-MIR160c	0	0	0	0	0	0	0	1	0	0	0	1	0	0	0	0	0	0			gma-MIR166o	0	0	0	0	0	0	0	0	0	0	0	0	0	0	0	0	1	0			gma-MIR2118a	0	0	0	1	0	0	0
gma-MIR160e	0	0	0	0	0	0	0	1	0	0	0	1	0	0	0	0	0	0			gma-MIR166u	0	0	0	1	0	0	0	0	0	0	0	0	0	0	0	0	0	0			gma-MIR319c	1	0	1	0	0	0	0
gma-MIR164h	0	0	1	0	0	0	0	0	0	0	0	0	0	0	0	0	0	0			gma-MIR167b	1	0	0	0	0	0	0	0	0	0	0	0	0	0	0	0	0	0			gma-MIR319d	1	0	0	0	0	0	0
gma-MIR166d	0	0	0	0	0	0	0	0	0	0	0	1	0	0	0	0	0	0			gma-MIR167c	1	0	0	0	0	0	0	0	0	0	0	0	0	0	0	0	0	0			gma-MIR319g	0	0	0	0	0	0	0
gma-MIR166f	0	0	0	0	0	0	0	0	0	0	0	1	0	0	0	0	0	0			gma-MIR167d	1	0	0	0	0	0	0	0	0	0	0	0	0	0	0	0	0	0			gma-MIR319k	40	73	5	1	4	2	0
gma-MIR166i	1	0	0	0	0	0	0	0	0	0	0	0	0	0	0	0	0	0			gma-MIR169e	0	0	0	0	0	0	0	0	0	0	0	0	0	0	0	1	0	0			gma-MIR319m	46	89	8	1	6	3	0
gma-MIR166l	1	0	0	0	0	0	0	2	0	0	0	0	0	0	0	0	0	0			gma-MIR169f	0	0	0	0	0	0	0	0	0	0	0	0	0	0	0	1	0	0			gma-MIR319o	0	0	0	0	0	1	0
gma-MIR166o	0	0	0	0	0	1	0	1	0	0	0	0	0	0	0	0	0	0			gma-MIR169i	0	0	0	1	1	0	0	0	0	0	0	0	0	0	0	0	0	0			gma-MIR319q	0	0	0	0	0	0	0
gma-MIR166q	0	0	0	0	0	1	0	0	0	0	0	0	0	0	0	0	0	0			gma-MIR169s	0	0	0	1	0	0	0	0	0	0	0	0	0	0	0	0	0	0			gma-MIR395j	1	0	0	0	0	0	0
gma-MIR167c	0	0	0	0	0	0	0	0	0	0	0	0	1	0	0	0	0	0			gma-MIR169u	0	1	0	0	0	0	0	0	0	0	0	0	0	0	0	0	0	0			gma-MIR395l	0	0	0	0	0	0	0
gma-MIR167e	0	1	0	0	0	0	0	0	0	0	0	0	0	0	0	0	0	0			gma-MIR169v	0	0	0	0	0	0	0	0	0	0	0	0	0	0	0	1	0	0			gma-MIR395m	11	2	3	2	3	0	3
gma-MIR169b	0	0	0	0	0	0	0	1	0	0	0	0	0	0	0	0	0	0			gma-MIR171b	0	0	0	0	0	0	0	0	0	0	1	0	0	0	0	0	0	0			gma-MIR396e	1	0	0	0	0	0	0
gma-MIR169e	0	0	0	0	1	0	0	0	0	0	0	0	0	0	0	0	0	0			gma-MIR171g	0	0	0	0	1	0	0	0	0	0	0	0	0	0	0	1	0	1			gma-MIR398d	1	0	0	0	0	0	0
gma-MIR169g	0	1	0	0	0	0	0	0	0	0	0	0	0	0	0	0	0	0			gma-MIR171i	1	0	0	0	0	0	0	0	0	0	0	0	0	0	0	0	0	0			gma-MIR399g	0	0	0	0	1	1	0
gma-MIR169m	0	0	0	0	0	0	0	0	0	0	0	0	0	0	0	1	0	0			gma-MIR171r	0	0	0	0	0	0	0	0	0	0	0	0	0	0	0	0	1	0			gma-MIR399o	15	17	2	5	7	4	9
gma-MIR169n	0	1	0	0	0	0	0	0	0	0	0	0	0	0	0	0	0	0			gma-MIR171t	0	0	0	0	0	0	0	0	1	0	0	0	0	0	0	0	0	0			gma-MIR4341	0	1	0	0	0	0	0
gma-MIR171g	0	0	0	0	1	0	0	0	1	0	0	0	1	0	3	5	0	0			gma-MIR172f	0	0	0	0	0	1	0	0	0	0	0	0	0	0	0	0	0	0			gma-MIR4347	0	0	0	0	0	0	0
gma-MIR171h	0	0	0	0	0	0	0	0	1	0	0	0	0	0	0	0	0	0			gma-MIR2111a	0	0	0	0	0	1	0	0	0	0	0	0	0	0	0	0	0	0			gma-MIR4348d	0	0	0	0	1	0	0
gma-MIR171n	0	0	0	0	0	0	0	1	0	0	0	0	0	0	0	0	0	0			gma-MIR2111b	0	1	0	0	0	0	0	0	0	0	0	0	0	0	0	0	0	0			gma-MIR4349	4	1	0	0	0	1	0
gma-MIR171p	0	0	0	0	0	0	0	1	0	0	0	0	0	0	0	0	0	0			gma-MIR2111d	0	0	0	0	0	1	0	0	0	0	0	0	0	0	0	0	0	0			gma-MIR4352b	0	0	0	0	1	0	0
gma-MIR171t	0	0	0	0	0	0	0	0	0	0	0	0	0	0	0	0	0	1			gma-MIR2118a	0	0	0	0	0	0	0	0	0	1	0	0	0	0	0	0	0	0			gma-MIR4355	0	0	0	1	0	0	0
gma-MIR172g	0	0	0	0	1	0	0	0	0	0	0	0	0	0	0	0	0	0			gma-MIR319b	0	0	0	0	0	0	0	0	0	0	0	0	0	0	1	0	0	0			gma-MIR4359b	0	1	0	0	0	0	0
gma-MIR172k	0	0	0	0	1	0	0	0	0	0	0	0	0	0	0	0	0	0			gma-MIR319c	0	0	0	0	0	0	0	1	0	0	0	0	0	2	0	0	0	1			gma-MIR4361	1	0	0	0	0	0	0
gma-MIR2111a	0	0	1	0	0	0	0	0	0	0	0	0	0	0	0	0	0	0			gma-MIR319g	0	0	0	0	0	0	0	0	0	0	0	0	0	0	1	0	0	0			gma-MIR4367	12	36	7	13	4	13	8
gma-MIR2111b	0	0	0	0	1	0	0	0	0	0	0	0	0	0	0	0	0	0			gma-MIR319h	0	0	1	0	0	0	0	0	0	0	0	0	0	0	0	0	0	0			gma-MIR4374c	0	1	0	0	0	0	0
gma-MIR2111d	0	0	1	0	0	0	0	0	0	0	0	0	0	0	0	0	0	0			gma-MIR319k	7	32	4	6	8	5	12	14	2	7	16	6	26	12	29	6	98	1			gma-MIR4375	0	1	0	0	0	0	0
gma-MIR2111e	0	0	0	0	1	0	0	0	0	0	0	0	0	0	0	0	0	0			gma-MIR319l	0	0	0	0	0	0	0	0	0	1	0	0	0	0	0	0	0	0			gma-MIR4382	1	0	0	0	0	0	0
gma-MIR2118a	0	0	0	0	0	1	0	0	0	0	0	0	0	0	0	0	0	0			gma-MIR319m	12	45	5	8	11	9	19	17	4	13	28	11	40	17	35	15	122	3			gma-MIR4387e	0	0	0	0	1	0	0
gma-MIR2118b	0	0	0	0	1	0	0	0	0	0	0	0	0	0	0	0	0	0			gma-MIR319q	0	0	0	0	0	0	0	0	0	0	0	0	0	0	1	0	0	0			gma-MIR4391	2	0	0	0	0	0	0
gma-MIR2119	0	0	0	0	0	0	0	0	0	0	1	0	0	0	0	0	0	0			gma-MIR391	0	0	0	0	0	0	0	0	0	1	0	0	0	0	0	0	0	0			gma-MIR4393b	0	1	0	0	1	0	0
gma-MIR319c	0	0	0	0	0	0	0	0	1	0	0	0	0	1	0	0	0	2			gma-MIR394b	0	0	0	0	0	0	0	0	0	0	0	0	1	0	0	0	1	0			gma-MIR4395	0	0	0	0	0	0	0
gma-MIR319d	0	0	0	0	0	0	0	0	0	0	0	0	0	0	0	0	1	0			gma-MIR395l	0	0	0	0	0	0	0	0	0	0	0	0	0	0	0	1	0	0			gma-MIR4399	0	1	0	0	0	0	0
gma-MIR319e	0	0	0	1	0	0	0	0	0	0	0	0	0	0	1	0	0	0			gma-MIR395m	3	22	36	3	3	5	30	68	3	42	60	25	2	45	1	90	21	7			gma-MIR4414b	0	0	1	0	0	0	0
gma-MIR319g	0	0	0	0	0	0	0	0	0	0	0	0	0	0	0	1	0	0			gma-MIR396f	0	0	0	0	0	1	1	0	0	0	0	0	0	0	0	0	0	0			gma-MIR4416b	0	0	0	0	0	0	0
gma-MIR319h	0	1	0	1	0	0	0	0	0	0	1	0	0	0	1	0	0	0			gma-MIR398d	0	0	0	0	0	0	0	0	0	0	0	0	1	0	0	0	0	0			gma-MIR4993	0	0	0	0	0	0	0
gma-MIR319k	35	9	8	7	38	7	4	8	3	11	21	10	56	8	3	14	8	1			gma-MIR399h	0	0	0	1	0	0	0	0	0	0	0	0	0	0	0	0	0	0			gma-MIR4997	0	0	0	0	1	0	1
gma-MIR319m	43	13	12	14	58	12	6	9	5	17	35	15	79	10	10	22	8	2			gma-MIR399n	0	0	0	0	0	0	0	0	0	0	0	0	0	0	0	0	1	0			gma-MIR4998	28	17	6	10	10	17	8
gma-MIR319q	0	0	0	0	0	0	0	0	0	0	0	0	0	0	0	1	0	0			gma-MIR399o	2	6	3	3	6	2	10	3	3	8	1	3	3	2	2	3	3	4			gma-MIR5031	0	0	0	0	0	0	0
gma-MIR3522	0	1	0	0	0	0	0	0	0	0	0	0	0	0	0	0	0	0			gma-MIR408d	0	0	0	0	0	0	0	0	0	0	0	0	0	0	0	0	0	1			gma-MIR5033	0	0	0	0	0	0	1
gma-MIR390e	0	0	0	0	0	0	0	0	0	0	0	1	0	0	0	0	0	0			gma-MIR4345	0	0	0	0	0	0	0	0	0	0	0	0	0	0	0	0	1	0			gma-MIR5043	0	1	0	0	0	0	0
gma-MIR395c	0	0	0	0	0	0	0	0	0	0	0	1	0	0	0	0	0	0			gma-MIR4349	1	0	0	1	0	0	0	2	0	1	0	0	0	1	2	0	0	0			gma-MIR530a	0	0	0	0	0	0	0
gma-MIR395m	2	3	1	0	6	1	1	0	1	1	3	26	6	3	1	16	5	4			gma-MIR4352b	0	0	1	0	0	0	0	0	0	0	0	0	0	0	0	0	0	0			gma-MIR530c	0	0	0	0	0	0	1
gma-MIR396f	0	0	0	0	0	0	0	0	0	0	1	0	0	0	0	0	0	0			gma-MIR4357	0	0	0	0	0	0	0	0	0	0	0	0	0	0	0	1	0	0			gma-MIR530d	1	0	0	0	0	0	1
gma-MIR397a	0	0	0	0	0	0	0	0	0	1	0	0	0	0	0	0	0	0			gma-MIR4362	0	0	0	1	1	0	0	0	0	0	0	0	0	0	0	0	0	0			gma-MIR5379	0	0	0	0	0	0	1
gma-MIR398d	0	0	0	0	0	1	0	0	0	0	0	0	0	0	0	0	1	0			gma-MIR4366	0	0	0	0	0	0	0	0	0	0	0	0	0	1	0	1	0	0			gma-MIR5670a	0	0	0	0	0	0	0
gma-MIR399o	5	5	4	2	2	3	1	4	7	0	2	3	20	2	5	10	6	9			gma-MIR4367	13	15	14	14	4	10	24	27	8	15	10	22	14	18	15	11	12	27			gma-MIR5671b	2	0	0	0	0	0	0
gma-MIR4341	0	0	0	0	0	0	0	0	0	0	0	0	0	0	1	0	1	0			gma-MIR4368b	0	0	0	0	0	0	0	1	0	0	0	0	0	0	0	0	0	0			gma-MIR5672	0	0	1	0	0	0	0
gma-MIR4345	0	0	0	0	0	0	0	0	0	0	0	0	0	0	0	0	0	1			gma-MIR4372b	1	0	0	0	0	0	0	0	0	0	0	1	0	0	0	0	0	0			gma-MIR5674b	0	0	0	0	0	0	0
gma-MIR4348b	0	0	0	0	0	0	0	0	0	0	1	0	0	0	0	1	0	0			gma-MIR4373	0	0	0	0	0	0	0	0	0	0	1	0	0	0	0	0	0	1			gma-MIR5676	0	0	0	0	0	0	0
gma-MIR4348c	0	0	0	0	0	0	0	0	0	0	0	0	1	0	0	0	0	0			gma-MIR4382	0	0	1	0	0	0	0	0	0	0	0	0	0	0	0	0	0	0			gma-MIR5764	6	0	2	0	0	0	0
gma-MIR4349	0	0	1	0	0	0	0	0	1	0	0	0	2	1	2	0	1	1			gma-MIR4385	0	0	0	0	0	0	0	0	0	0	0	0	0	0	1	0	0	0			gma-MIR5764b	0	0	0	1	0	0	0
gma-MIR4351	0	0	0	0	0	0	0	0	0	0	1	0	0	0	0	0	0	0			gma-MIR4387b	0	0	0	0	0	1	0	1	0	0	0	0	0	0	0	0	0	0			gma-MIR5769	0	0	0	0	0	0	0
gma-MIR4352b	0	0	0	1	0	0	0	0	0	0	0	0	0	0	0	0	1	0			gma-MIR4388	0	0	0	0	0	0	0	0	0	0	0	0	1	0	0	1	0	0			gma-MIR5770c	0	0	0	0	0	0	0
gma-MIR4365	0	1	0	0	0	0	0	0	0	0	0	0	0	0	0	0	0	0			gma-MIR4393a	0	0	0	0	0	0	0	0	0	0	0	0	0	0	0	0	0	1			gma-MIR5774a	0	0	0	0	0	0	1
gma-MIR4366	0	0	0	0	0	0	0	0	0	0	0	0	0	0	0	0	1	0			gma-MIR4395	0	0	0	0	0	0	0	0	0	0	0	1	0	0	0	0	0	0			gma-MIR5778	0	2	0	0	1	0	0
gma-MIR4367	11	25	11	10	7	8	10	19	7	9	6	7	8	6	7	9	6	17			gma-MIR4402	0	0	0	0	0	0	0	0	0	0	0	0	0	0	1	0	0	0			gma-MIR6299	2	0	0	0	0	0	0
gma-MIR4368b	0	0	0	0	0	0	0	0	0	0	0	0	0	0	0	0	1	0			gma-MIR4406	0	0	0	0	0	0	0	0	0	0	1	0	1	0	0	0	0	0			gma-MIR828b	0	0	0	0	0	0	0
gma-MIR4371c	0	0	0	0	0	0	0	0	0	0	0	0	0	0	0	0	1	0			gma-MIR4408	0	1	0	0	0	0	0	0	0	0	0	0	0	0	0	0	0	0			gma-MIR9730	0	0	0	0	0	0	0
gma-MIR4378a	0	0	0	0	1	0	0	0	0	0	0	0	0	0	0	0	0	0			gma-MIR4413a	0	0	0	0	0	0	0	0	0	1	0	0	0	0	0	0	0	0			gma-MIR9736	1	0	0	0	0	0	0
gma-MIR4387a	0	0	0	0	0	0	0	0	0	0	0	1	0	0	0	0	0	0			gma-MIR4415a	0	0	0	0	0	0	0	0	0	0	0	0	0	0	0	0	0	1			gma-MIR9741	0	0	0	0	0	0	0
gma-MIR4387e	0	0	0	0	0	0	0	0	1	0	0	0	0	0	0	0	0	0			gma-MIR482e	0	0	0	0	0	0	0	0	0	0	0	0	0	0	0	0	1	0			gma-MIR9744	0	0	0	0	0	0	0
gma-MIR4388	1	0	0	0	0	0	0	0	0	0	0	0	0	0	0	0	0	0			gma-MIR4997	0	0	0	0	0	0	0	0	0	1	0	0	0	0	0	1	0	0			gma-MIR9745	0	0	0	0	0	1	0
gma-MIR4391	0	0	0	0	0	0	0	0	0	0	0	0	0	0	1	0	0	0			gma-MIR4998	0	2	1	0	3	0	12	7	3	8	2	4	1	1	4	0	0	2			gma-MIR9746d	0	0	0	0	0	0	0
gma-MIR4393a	0	0	0	0	0	0	0	0	0	0	1	0	0	0	0	0	1	0			gma-MIR5032	0	0	0	0	0	0	0	0	0	0	0	0	0	0	0	0	1	0			gma-MIR9746h	0	0	0	0	0	0	0
gma-MIR4393b	0	0	0	0	0	0	0	0	0	0	0	0	2	0	0	0	0	1			gma-MIR5044	0	0	0	0	0	0	0	0	0	0	0	0	0	0	0	0	1	0			gma-MIR9752	0	0	0	0	0	0	0
gma-MIR4395	0	0	0	0	0	0	0	0	0	0	0	4	0	0	0	0	0	0			gma-MIR530e	0	0	0	0	0	1	0	0	0	0	0	0	0	0	0	1	1	0			gma-MIR9753	2	1	0	0	0	0	0
gma-MIR4397	0	0	0	0	0	0	0	0	0	1	0	0	0	0	0	0	0	0			gma-MIR5370	0	0	0	0	0	0	1	0	0	0	0	0	0	0	0	0	0	0			gma-MIR9759	0	0	0	0	0	2	0
gma-MIR4398	0	0	0	0	0	0	0	0	0	0	0	0	0	1	0	0	0	0			gma-MIR5377b	0	0	1	0	0	0	0	0	0	0	0	0	0	0	0	0	0	0			gma-MIR9764	0	1	0	0	0	0	0
gma-MIR4405	0	0	0	0	1	0	0	0	0	0	0	0	0	0	0	0	0	0			gma-MIR5378	0	0	0	0	0	0	0	0	0	0	0	0	0	0	0	0	1	0			hvu-MIR169	0	0	0	0	0	0	0
gma-MIR4406	0	0	0	0	0	0	1	0	0	0	0	0	0	0	0	0	0	0			gma-MIR5379	0	0	0	0	0	0	0	0	0	1	0	0	0	0	0	0	0	0			hvu-MIR171	0	0	0	0	0	1	0
gma-MIR4409	0	0	1	0	0	0	0	0	0	0	0	0	0	0	0	0	0	0			gma-MIR5380a	0	0	0	0	0	0	1	0	0	0	0	0	1	0	0	0	0	0			hvu-MIR397b	0	0	0	0	0	0	0
gma-MIR4414a	0	0	0	0	0	0	0	0	1	0	0	0	0	0	0	0	0	0			gma-MIR5380b	0	0	0	0	0	0	1	0	0	0	0	0	1	0	0	0	0	0			hvu-MIR5048a	0	0	0	0	0	0	0
gma-MIR4414b	0	0	0	0	1	0	0	0	0	0	0	0	0	0	0	0	0	1			gma-MIR5667	0	0	0	0	0	0	0	0	0	0	0	0	0	0	0	0	1	0			hvu-MIR5048b	0	0	0	0	0	0	0
gma-MIR4415b	0	0	0	0	0	0	0	1	0	0	0	0	0	0	0	0	0	0			gma-MIR5670a	0	0	0	0	0	0	0	0	0	0	0	0	0	0	1	0	0	0			hvu-MIR5049d	0	0	0	0	0	0	0
gma-MIR4416c	0	0	0	0	0	0	0	0	0	0	0	1	0	0	0	0	0	0			gma-MIR5670b	0	1	0	0	0	0	0	0	0	0	0	0	0	0	0	0	0	0			hvu-MIR5049e	0	1	0	0	0	0	0
gma-MIR4993	0	0	0	0	0	0	0	0	0	0	0	0	0	0	1	0	0	0			gma-MIR5672	0	0	0	0	0	0	0	0	0	0	0	0	0	0	1	0	0	0			hvu-MIR5050	0	1	0	0	0	0	0
gma-MIR4998	0	3	1	1	0	1	2	0	1	0	1	0	8	0	1	1	6	6			gma-MIR5678	0	0	0	0	0	0	0	0	0	2	0	0	0	0	0	0	0	0			hvu-MIR5053	0	1	0	0	0	0	0
gma-MIR5030	0	0	0	0	0	0	0	0	0	0	0	0	1	0	0	0	0	0			gma-MIR5761a	0	0	0	0	0	0	0	0	0	0	0	0	0	0	0	0	1	0			hvu-MIR6176	0	0	0	0	0	0	0
gma-MIR5032	0	0	0	0	1	0	0	0	0	0	0	0	0	0	0	0	0	0			gma-MIR5761b	0	0	0	0	0	0	0	1	0	0	0	0	0	0	0	0	0	0			hvu-MIR6177	0	0	0	0	0	0	0
gma-MIR5036	0	0	0	1	0	0	0	0	0	0	0	0	0	0	0	1	0	0			gma-MIR5764	0	18	23	6	2	7	8	8	0	3	9	4	2	8	2	16	3	2			hvu-MIR6178	0	0	0	0	0	0	0
gma-MIR5037c	0	1	0	0	0	0	0	0	0	0	0	0	0	0	0	0	0	0			gma-MIR5764b	0	0	0	0	0	0	0	0	0	0	0	0	0	1	0	0	1	0			hvu-MIR6182	0	1	0	0	0	0	0
gma-MIR5042	0	0	0	0	0	0	1	0	0	0	0	0	0	0	0	0	0	0			gma-MIR5769	0	0	0	0	0	0	0	0	0	0	0	0	1	0	0	0	0	0			hvu-MIR6184	0	1	0	0	0	0	0
gma-MIR5043	0	0	0	0	0	0	0	0	0	0	0	0	0	0	0	0	0	1			gma-MIR5770a	0	0	0	0	0	1	0	0	1	0	0	0	0	0	0	0	0	0			hvu-MIR6186	0	1	0	0	0	0	0
gma-MIR5044	0	1	0	0	0	0	0	0	0	0	0	0	0	0	0	0	0	0			gma-MIR5773	0	0	0	0	0	0	0	0	0	0	0	0	0	0	0	0	1	0			hvu-MIR6188	1	0	0	0	0	0	0
gma-MIR530a	0	2	1	1	1	0	0	0	0	1	0	1	1	0	0	0	1	0			gma-MIR5774a	0	0	0	0	0	0	0	0	1	0	0	1	0	0	0	0	1	0			hvu-MIR6195	0	1	0	0	0	0	0
gma-MIR530b	0	1	0	0	0	0	0	0	0	0	0	0	0	0	0	0	0	0			gma-MIR5776	0	0	0	0	0	0	0	0	0	0	1	0	0	0	0	0	0	0			hvu-MIR6196	0	0	0	0	0	0	0
gma-MIR530c	0	0	0	0	0	0	0	0	0	0	0	0	1	0	0	0	0	0			gma-MIR5777	0	0	0	0	0	0	0	0	0	0	1	0	0	0	0	0	0	0			hvu-MIR6201	0	0	0	0	0	0	0
gma-MIR5368	0	0	0	0	0	0	0	0	0	0	0	0	0	1	0	0	0	0			gma-MIR5778	3	0	0	0	2	0	0	1	1	0	1	0	1	2	0	2	0	0			hvu-MIR6204	0	0	0	0	0	0	0
gma-MIR5370	0	0	1	0	1	0	0	0	0	0	0	0	0	0	0	0	0	1			gma-MIR5780c	0	0	0	0	0	0	0	0	0	0	0	0	0	0	0	0	1	0			hvu-MIR6214	0	0	0	0	0	1	0
gma-MIR5377b	1	0	0	0	0	1	0	0	0	0	0	0	0	0	0	0	0	0			gma-MIR5780d	0	0	0	0	1	0	0	1	0	0	0	0	0	0	0	0	0	0			ppy-let-7c	0	0	0	0	0	1	0
gma-MIR5380a	0	0	0	0	0	0	0	0	0	0	1	0	0	0	0	0	0	0			gma-MIR5782	0	0	0	0	0	0	0	1	0	0	0	0	0	0	0	0	0	0			ppy-let-7d	1	0	0	0	0	0	0
gma-MIR5380b	0	0	0	0	0	0	0	0	0	0	1	0	0	0	0	0	0	0			gma-MIR6299	0	0	0	0	0	0	0	0	0	0	0	0	1	0	0	1	0	0			ppy-let-7i	1	0	0	0	0	0	0
gma-MIR5667	0	0	0	0	0	0	0	1	0	0	0	0	0	0	0	0	1	0			gma-MIR6300	0	0	0	1	0	0	0	1	0	0	0	0	0	0	0	0	0	0			ppy-mir-1183	1	0	0	0	0	0	0
gma-MIR5670a	0	0	0	0	0	0	0	0	0	0	0	0	1	0	0	0	0	0			gma-MIR9722	1	0	0	0	0	0	0	0	0	0	0	0	0	0	0	0	0	0			ppy-mir-1207	0	0	0	0	0	0	0
gma-MIR5671b	0	0	0	0	0	0	0	0	0	0	0	1	0	0	0	0	0	0			gma-MIR9726	0	0	0	0	0	0	0	0	0	0	0	0	0	0	0	0	1	0			ppy-mir-1224	3	0	0	0	0	0	0
gma-MIR5672	0	0	0	0	0	0	0	0	1	0	0	0	0	0	0	0	0	0			gma-MIR9727	0	0	0	0	0	0	0	0	0	0	0	0	0	0	1	0	0	0			ppy-mir-1228	0	0	0	0	0	0	1
gma-MIR5674b	0	0	0	0	1	0	0	0	0	0	0	0	0	0	0	0	0	0			gma-MIR9731	0	0	0	0	0	0	0	0	0	1	0	0	0	0	0	0	0	0			ppy-mir-1233	1	0	0	0	0	0	0
gma-MIR5677	0	0	1	0	0	0	0	0	0	0	0	0	0	1	0	0	0	0			gma-MIR9733	0	0	1	0	0	0	0	0	0	0	0	0	0	0	0	0	0	0			ppy-mir-1237	1	1	0	0	0	0	0
gma-MIR5678	0	0	0	1	0	0	0	0	0	0	0	0	0	0	0	0	0	0			gma-MIR9734	0	0	0	0	0	0	0	0	0	0	1	0	0	0	0	0	0	0			ppy-mir-124a	2	0	0	0	0	0	0
gma-MIR5764	3	1	2	0	1	3	2	0	0	0	1	14	0	1	1	5	0	1			gma-MIR9738	0	0	0	0	0	0	0	0	0	0	0	1	0	0	0	0	0	0			ppy-mir-1252	0	0	0	0	0	0	0
gma-MIR5766	0	0	1	0	0	0	0	0	0	0	0	0	0	0	0	0	0	0			gma-MIR9742	0	0	0	0	0	1	0	0	0	0	0	0	0	0	0	0	0	0			ppy-mir-1255a	0	0	0	0	1	0	0
gma-MIR5767	0	0	0	1	0	0	0	0	0	0	0	0	0	0	0	0	0	0			gma-MIR9743	0	0	0	0	0	0	0	0	0	0	0	0	0	0	0	0	2	0			ppy-mir-1257	0	0	0	0	0	0	0
gma-MIR5770b	0	0	0	0	1	0	0	0	0	0	0	0	0	0	0	0	1	0			gma-MIR9746g	0	0	0	0	0	0	0	0	0	0	0	0	0	0	1	0	1	0			ppy-mir-125b-2	0	1	0	0	0	0	0
gma-MIR5770c	0	0	0	0	2	0	0	0	0	0	0	0	0	1	0	0	0	0			gma-MIR9746h	0	0	0	0	0	0	0	0	0	0	0	0	0	0	0	0	1	0			ppy-mir-1260a	0	1	0	0	0	0	0
gma-MIR5772	0	0	0	0	0	0	0	0	0	0	0	0	0	0	1	0	0	0			gma-MIR9747	0	0	0	0	0	1	0	0	0	0	0	0	0	0	0	0	0	0			ppy-mir-1260b	1	0	0	0	0	0	0
gma-MIR5778	1	0	0	0	0	2	3	0	0	0	0	1	5	2	0	3	0	1			gma-MIR9752	0	0	0	0	0	0	0	0	0	0	0	0	0	0	0	1	0	0			ppy-mir-1262	0	0	0	0	0	1	0
gma-MIR5780d	0	0	0	0	0	0	0	0	0	0	0	0	0	0	1	0	1	0			gma-MIR9753	0	1	2	0	0	5	1	0	0	0	1	1	1	0	0	3	1	0			ppy-mir-1275	2	0	0	0	0	0	0
gma-MIR5781	0	1	0	0	0	0	0	0	0	0	0	0	0	0	0	0	0	0			gma-MIR9759	0	0	0	0	0	0	0	0	0	0	0	0	1	0	0	0	0	0			ppy-mir-1281	0	1	0	0	0	0	0
gma-MIR5786	0	0	0	0	1	0	0	0	0	0	0	0	0	0	0	0	0	0			gma-MIR9760	0	0	0	0	0	0	0	0	0	0	0	1	1	0	0	0	0	0			ppy-mir-128-1	0	0	0	0	0	0	0
gma-MIR6299	0	0	0	0	0	1	0	0	0	0	0	0	0	0	0	0	1	0			gma-MIR9762	0	0	0	0	0	0	0	0	0	0	0	0	0	0	1	0	1	0			ppy-mir-1296	5	0	0	0	0	0	0
gma-MIR9724	0	0	0	0	0	0	0	0	0	0	0	0	0	0	0	0	0	1			gma-MIR9766	0	0	0	0	0	0	0	0	0	0	1	0	0	0	0	0	0	0			ppy-mir-1301	1	0	0	0	0	0	0
gma-MIR9727	0	0	0	0	1	0	0	0	0	0	0	0	0	0	0	0	0	0			hvu-MIR1436	0	0	0	0	0	0	0	0	0	0	0	0	0	1	0	0	0	0			ppy-mir-1307	0	0	1	0	0	0	0
gma-MIR9728	1	0	0	0	0	0	0	0	0	0	0	0	0	0	0	0	0	0			hvu-MIR171	0	0	0	0	0	0	0	0	0	0	0	0	1	0	0	0	0	0			ppy-mir-1324	0	1	1	0	0	0	0
gma-MIR9734	0	0	0	0	0	0	0	0	0	0	0	0	1	0	0	0	0	0			hvu-MIR397a	0	0	0	0	0	0	0	0	0	1	0	0	0	0	0	0	0	0			ppy-mir-140	3	1	0	1	4	4	1
gma-MIR9745	0	0	0	0	0	1	0	0	0	0	0	0	0	0	0	0	0	0			hvu-MIR5048a	0	1	0	0	0	0	0	0	0	0	0	0	0	0	0	0	1	1			ppy-mir-1469	0	0	0	0	0	0	0
gma-MIR9746g	0	0	0	0	0	0	0	0	0	0	0	0	0	1	0	0	0	0			hvu-MIR5048b	0	1	0	0	0	0	0	0	0	0	0	0	0	0	0	0	0	0			ppy-mir-149	0	0	0	0	0	0	0
gma-MIR9746h	0	0	0	0	1	0	0	0	0	0	0	0	0	0	0	0	0	0			hvu-MIR5049d	2	0	0	0	0	0	0	0	0	0	0	0	0	0	0	0	0	0			ppy-mir-150	0	2	0	0	0	0	0
gma-MIR9747	0	0	0	0	0	0	0	0	1	0	0	0	0	0	0	0	0	0			hvu-MIR5049e	0	0	0	0	0	0	0	0	0	0	0	0	0	0	1	0	0	0			ppy-mir-16-2	0	0	0	0	0	0	0
gma-MIR9750	0	0	0	0	0	0	0	0	0	0	1	0	0	0	0	0	0	0			hvu-MIR5052	0	0	0	0	0	0	0	0	0	0	1	0	0	0	0	0	1	0			ppy-mir-182	0	0	0	0	1	0	0
gma-MIR9753	2	1	0	0	1	3	0	0	0	0	1	0	2	0	0	1	1	0			hvu-MIR5053	2	0	0	0	2	0	0	0	0	0	1	0	0	0	0	0	0	0			ppy-mir-186	1	0	0	0	0	0	0
gma-MIR9754	0	0	0	0	0	0	0	0	1	0	0	0	0	0	0	0	0	0			hvu-MIR6176	0	0	0	0	0	0	0	0	0	0	0	0	0	1	0	0	0	0			ppy-mir-1909	0	0	0	0	1	1	0
gma-MIR9756	0	1	0	0	0	0	0	0	0	0	0	0	0	0	0	1	0	0			hvu-MIR6177	0	0	0	0	0	0	0	0	0	1	0	0	0	0	0	0	0	0			ppy-mir-190b	0	1	0	0	0	0	0
gma-MIR9761	0	0	0	0	0	0	0	0	0	0	0	1	0	0	0	0	0	0			hvu-MIR6182	0	0	0	0	0	0	0	1	0	0	0	0	0	0	0	0	0	0			ppy-mir-191	1	0	4	1	1	0	2
gma-MIR9764	0	0	0	0	0	0	0	0	0	0	0	0	0	0	0	0	1	0			hvu-MIR6186	0	0	0	0	0	0	0	0	1	0	0	0	2	0	0	0	0	0			ppy-mir-1915	0	2	0	0	0	0	0
gma-MIR9766	1	0	0	0	0	0	0	0	0	0	0	0	0	0	0	0	1	0			hvu-MIR6188	0	0	0	0	0	0	0	0	0	0	0	0	0	0	0	1	0	0			ppy-mir-192	0	1	0	0	0	0	0
hvu-MIR169	0	0	0	0	0	0	0	0	0	0	0	1	0	0	0	0	0	0			hvu-MIR6189	0	0	0	0	0	0	0	0	0	1	0	0	0	0	0	0	0	0			ppy-mir-195	1	0	0	0	1	0	0
hvu-MIR171	0	0	1	0	0	0	0	0	0	0	0	0	0	0	0	0	0	0			hvu-MIR6194	0	0	0	0	0	0	0	0	0	0	0	0	1	0	0	0	0	0			ppy-mir-1976	1	0	0	0	0	0	0
hvu-MIR397a	0	0	0	0	0	0	0	0	0	0	1	0	0	0	0	0	0	0			hvu-MIR6196	0	0	0	0	0	0	1	0	0	0	0	0	0	0	0	0	0	0			ppy-mir-19b-1	0	0	1	0	0	0	0
hvu-MIR5048a	0	0	0	0	0	0	0	0	0	0	0	0	1	0	1	1	0	0			hvu-MIR6201	0	0	0	0	0	0	1	0	0	0	0	0	0	0	0	0	0	0			ppy-mir-204	1	0	0	0	0	0	0
hvu-MIR5048b	0	0	0	0	1	0	0	0	1	0	0	1	0	0	0	0	0	1			hvu-MIR6204	0	0	0	0	0	0	0	2	0	1	0	0	0	0	0	0	0	0			ppy-mir-206	0	0	0	0	0	0	0
hvu-MIR5049e	0	0	0	0	0	0	0	0	0	0	0	0	1	0	0	0	0	0			hvu-MIR6208	0	0	0	0	0	0	0	0	0	0	0	0	0	1	0	0	0	0			ppy-mir-20a	0	0	0	0	0	0	0
hvu-MIR5053	0	0	0	0	0	0	0	1	0	0	0	0	0	0	0	0	0	0			hvu-MIR6209	0	0	0	0	0	0	1	0	0	0	0	0	0	0	0	0	0	0			ppy-mir-2278	0	1	0	0	0	0	0
hvu-MIR6176	1	0	0	0	0	0	0	0	0	0	0	0	0	0	0	0	0	0			hvu-MIR6213	0	0	0	1	0	0	0	0	0	0	0	0	0	0	0	0	0	0			ppy-mir-2861	0	0	0	0	0	0	0
hvu-MIR6177	0	0	0	0	0	0	0	0	0	0	0	0	1	0	0	0	0	0			hvu-MIR6214	0	0	0	0	0	0	0	1	0	0	1	0	0	0	0	0	0	0			ppy-mir-302d	0	0	0	0	1	0	0
hvu-MIR6181	0	0	1	0	0	0	0	0	0	0	0	0	0	0	0	0	0	0			ppy-let-7b	0	0	0	0	0	0	0	1	0	0	0	0	0	0	0	0	0	0			ppy-mir-3145	0	0	0	0	0	0	0
hvu-MIR6186	1	1	0	0	0	0	0	0	0	0	0	0	0	0	0	0	0	0			ppy-mir-101-2	0	0	0	0	0	0	0	0	0	0	0	0	0	0	0	0	1	0			ppy-mir-3170	0	1	0	1	0	0	0
hvu-MIR6201	0	0	0	0	0	0	0	0	0	0	0	0	0	0	1	0	0	0			ppy-mir-1-1	0	0	0	0	0	0	0	0	0	0	0	0	0	0	0	1	0	0			ppy-mir-3188	0	0	0	0	1	0	0
hvu-MIR6203	0	0	0	0	1	0	0	0	0	0	0	0	0	0	0	0	0	0			ppy-mir-1178	0	0	0	0	0	0	1	0	0	0	0	0	0	0	0	0	0	0			ppy-mir-320b-2	1	0	0	0	0	0	0
hvu-MIR6207	0	0	0	0	0	0	0	0	0	0	0	0	0	0	0	0	0	1			ppy-mir-1224	0	0	1	0	0	1	0	0	0	0	0	1	0	0	0	0	1	0			ppy-mir-323	0	0	0	0	0	1	0
hvu-MIR6208	1	0	0	0	0	0	0	0	0	0	0	0	0	0	0	0	0	0			ppy-mir-1225	0	0	1	0	0	1	0	0	0	1	0	1	1	1	0	1	0	0			ppy-mir-326	0	0	0	0	0	0	0
hvu-MIR6211	0	0	0	0	0	0	0	0	0	0	1	0	0	0	0	0	0	0			ppy-mir-1237	0	0	0	0	0	0	0	0	0	0	0	1	0	1	0	0	0	0			ppy-mir-337	0	0	1	0	0	0	0
hvu-MIR6212	0	0	0	0	0	0	0	0	0	0	0	0	1	0	0	0	0	0			ppy-mir-1256	0	0	0	0	0	0	0	0	0	0	0	1	0	0	0	0	0	0			ppy-mir-339	0	0	0	0	0	0	0
ppy-let-7f-1	0	0	0	0	1	0	0	0	0	0	0	0	0	0	0	0	0	0			ppy-mir-125a	0	1	0	0	0	0	0	0	0	0	0	0	0	0	0	0	0	0			ppy-mir-33a	0	0	0	1	0	0	0
ppy-mir-10a	0	0	0	0	0	0	0	0	0	0	0	0	0	0	0	1	0	0			ppy-mir-1260b	0	0	0	0	1	0	0	0	0	0	1	0	0	0	0	0	0	0			ppy-mir-345	0	0	0	0	0	0	0
ppy-mir-1178	0	0	1	0	0	0	0	1	1	0	0	0	0	0	0	0	1	0			ppy-mir-1270	0	0	0	0	0	0	0	0	0	1	0	1	0	0	0	0	0	0			ppy-mir-346	0	0	0	0	0	0	0
ppy-mir-1183	0	0	0	0	0	0	0	0	0	0	0	0	0	0	0	0	1	0			ppy-mir-1281	0	0	0	0	0	0	0	0	0	0	0	1	0	1	0	0	0	0			ppy-mir-365-2	1	0	0	0	0	0	0
ppy-mir-1224	0	0	1	0	1	3	0	0	0	0	0	0	0	0	0	0	1	2			ppy-mir-128-2	0	0	0	0	0	0	0	0	0	1	0	0	0	0	0	0	0	0			ppy-mir-3660	0	0	0	0	0	0	0
ppy-mir-1225	0	0	0	1	0	0	0	0	0	0	0	0	0	0	0	0	0	0			ppy-mir-1284	0	0	0	0	0	0	0	1	0	0	0	0	0	0	0	0	0	0			ppy-mir-371	0	1	0	0	0	0	3
ppy-mir-1228	1	0	0	0	0	0	0	0	1	0	1	1	0	0	0	2	0	0			ppy-mir-1292	0	0	0	0	0	0	0	0	0	0	0	0	1	0	0	0	0	0			ppy-mir-375	0	0	0	0	0	0	0
ppy-mir-1233	0	0	0	0	0	0	0	0	0	0	0	0	0	0	1	0	0	0			ppy-mir-1296	1	0	0	0	0	0	0	0	0	0	1	0	0	0	0	0	0	0			ppy-mir-376b	0	1	0	0	0	0	0
ppy-mir-1238	0	0	0	0	0	0	0	0	0	0	0	0	1	0	0	0	0	0			ppy-mir-1301	0	0	0	0	0	0	1	0	0	0	0	0	0	0	0	0	0	0			ppy-mir-377	1	0	0	0	0	0	0
ppy-mir-1247	0	0	0	0	0	0	0	1	0	0	0	0	0	0	0	0	0	0			ppy-mir-1302-3	0	0	0	0	0	0	0	0	0	0	2	0	0	0	0	0	0	0			ppy-mir-3940	0	0	0	0	0	0	0
ppy-mir-1255a	0	0	0	0	0	0	0	0	0	0	0	0	0	0	0	1	0	0			ppy-mir-1307	0	0	0	0	0	0	0	0	0	0	0	0	0	0	0	0	0	1			ppy-mir-409	0	3	0	0	0	0	0
ppy-mir-1261	0	0	0	0	0	0	0	0	0	0	0	1	0	0	0	0	0	0			ppy-mir-1324	0	0	2	0	1	0	0	3	0	1	4	0	0	0	0	0	0	0			ppy-mir-421	1	0	0	0	0	0	0
ppy-mir-1291	0	1	0	0	0	0	0	0	0	0	0	0	0	0	0	0	0	0			ppy-mir-134	0	0	0	0	0	0	0	0	0	0	1	0	0	0	0	0	0	0			ppy-mir-423	0	0	0	0	0	0	0
ppy-mir-1302-2	0	0	0	0	0	0	0	0	0	0	0	0	0	0	0	0	0	1			ppy-mir-140	0	0	0	0	0	0	3	0	1	1	1	1	2	1	1	0	1	0			ppy-mir-4484	0	1	0	0	0	0	0
ppy-mir-1302-3	1	0	0	0	0	0	0	0	0	0	0	0	1	0	0	0	0	0			ppy-mir-142	0	0	0	0	0	0	0	1	0	0	0	0	0	0	0	0	0	1			ppy-mir-449a	1	0	0	0	0	0	0
ppy-mir-1305	0	0	0	0	0	0	0	0	0	0	0	0	1	0	0	0	0	0			ppy-mir-149	1	0	0	0	0	0	1	0	0	1	0	0	0	0	0	0	0	0			ppy-mir-4515	1	0	0	0	0	3	0
ppy-mir-1307	1	0	0	0	0	0	0	0	0	0	0	0	0	0	0	0	0	0			ppy-mir-150	0	0	0	0	0	0	0	0	0	0	0	3	0	0	0	0	0	0			ppy-mir-4520a	0	0	0	0	0	1	0
ppy-mir-1324	1	0	0	0	0	0	0	0	0	0	0	1	0	0	0	0	0	1			ppy-mir-151b	0	0	0	0	0	0	0	0	0	1	0	0	0	0	0	0	0	0			ppy-mir-453	1	0	0	0	0	0	0
ppy-mir-135a-2	0	1	0	0	0	0	0	0	0	0	0	0	0	0	0	0	0	0			ppy-mir-153-1	0	0	0	0	0	0	0	0	0	0	0	0	0	1	0	0	0	0			ppy-mir-486	1	1	0	0	0	0	1
ppy-mir-140	0	0	0	0	1	1	1	0	0	1	0	0	0	2	1	1	0	1			ppy-mir-1538	0	1	0	0	0	0	0	1	0	0	0	0	0	0	0	0	0	0			ppy-mir-491	0	1	0	0	0	0	0
ppy-mir-150	0	0	0	0	0	0	0	0	0	0	0	5	0	0	0	0	1	0			ppy-mir-181d	1	0	0	0	0	0	0	0	0	0	0	0	0	0	0	0	0	0			ppy-mir-499	0	0	0	0	0	0	0
ppy-mir-184	0	0	0	0	1	0	0	0	0	0	0	0	0	0	0	0	0	0			ppy-mir-1908	0	0	0	0	0	0	0	1	0	0	0	0	0	0	0	0	0	0			ppy-mir-520b	1	0	0	0	0	0	0
ppy-mir-187	0	0	0	0	0	0	0	1	0	0	0	0	0	0	0	0	0	0			ppy-mir-1909	0	1	0	0	0	0	0	0	0	0	0	0	0	0	0	0	0	0			ppy-mir-520c	1	0	0	0	0	0	0
ppy-mir-1908	1	0	0	0	0	0	0	0	0	0	0	0	0	0	0	0	0	0			ppy-mir-191	2	0	0	2	3	4	6	3	3	3	2	3	2	0	6	2	0	5			ppy-mir-521-3	0	0	0	0	0	0	0
ppy-mir-1909	0	0	0	0	0	0	0	0	0	0	0	0	0	0	1	0	0	0			ppy-mir-1915	0	0	0	0	0	1	0	0	0	0	0	0	0	0	0	0	0	0			ppy-mir-525	0	0	0	0	0	0	0
ppy-mir-191	3	1	1	1	2	7	1	1	4	3	3	2	3	3	0	6	3	6			ppy-mir-200c	0	0	0	1	0	0	0	0	0	0	0	0	0	0	0	0	0	0			ppy-mir-545	0	1	1	0	0	0	0
ppy-mir-197	0	0	1	0	0	0	0	0	0	0	0	0	0	0	0	0	0	0			ppy-mir-202	0	0	0	0	1	0	0	0	0	0	0	0	0	0	0	0	0	0			ppy-mir-557	1	0	0	0	0	0	0
ppy-mir-1976	1	0	0	1	0	0	0	0	0	0	0	0	0	0	1	0	0	0			ppy-mir-203	0	0	0	0	0	0	0	0	0	0	1	0	0	0	0	0	0	0			ppy-mir-564	1	0	0	0	0	0	0
ppy-mir-205	0	0	0	1	0	0	0	0	0	0	0	0	0	0	0	0	0	0			ppy-mir-204	0	0	0	0	0	0	0	0	0	1	0	0	0	0	0	0	0	0			ppy-mir-567	0	0	0	0	0	1	0
ppy-mir-208b	0	0	0	0	0	0	0	0	0	0	0	0	0	0	0	1	0	0			ppy-mir-20b	0	0	0	0	0	0	0	0	0	0	1	0	0	0	0	0	0	0			ppy-mir-569	0	0	0	0	0	0	1
ppy-mir-210	0	1	0	0	0	0	0	0	0	0	0	0	0	0	0	0	0	0			ppy-mir-214	0	0	0	1	1	0	0	0	0	0	0	0	0	0	0	0	0	0			ppy-mir-577	0	0	0	0	0	1	0
ppy-mir-214	0	0	0	0	0	0	1	0	0	0	0	0	0	0	0	0	0	0			ppy-mir-219-2	0	0	0	0	0	0	0	0	0	1	0	0	0	0	0	0	0	0			ppy-mir-578	0	0	0	0	0	0	0
ppy-mir-218-2	0	0	0	0	0	0	0	0	1	0	0	0	0	0	0	0	0	0			ppy-mir-2278	0	1	0	0	0	0	0	0	0	0	0	0	0	0	0	0	0	0			ppy-mir-587	0	1	0	0	0	0	0
ppy-mir-27b	0	0	0	0	0	0	0	0	0	0	0	1	0	0	0	0	0	0			ppy-mir-302b	0	0	0	0	0	0	0	0	0	0	1	0	0	0	0	0	0	0			ppy-mir-596	2	0	0	0	0	0	0
ppy-mir-28	0	0	0	0	0	0	3	0	0	0	0	0	0	1	0	1	0	0			ppy-mir-30b	0	1	0	0	0	0	0	0	0	0	0	0	0	0	0	0	0	0			ppy-mir-603	1	0	0	0	0	0	0
ppy-mir-30e	0	1	0	0	0	0	0	0	0	0	0	0	0	0	0	0	0	0			ppy-mir-31	0	1	0	0	0	0	0	0	0	0	0	1	0	0	0	0	0	0			ppy-mir-606	0	0	0	0	0	0	0
ppy-mir-31	0	0	1	0	0	0	0	0	0	0	0	0	0	0	0	0	0	0			ppy-mir-3170	0	0	0	0	0	0	0	0	0	0	0	0	0	0	0	0	0	1			ppy-mir-611	0	1	0	0	0	0	0
ppy-mir-3154	0	0	0	0	0	0	0	0	0	0	0	0	1	0	0	0	0	0			ppy-mir-3174	0	0	0	0	0	0	0	2	0	0	0	0	0	0	0	0	0	0			ppy-mir-614	0	1	0	0	0	0	0
ppy-mir-3188	0	1	0	0	0	0	0	0	0	0	0	0	0	0	0	0	0	0			ppy-mir-3188	0	0	0	0	0	0	0	0	0	0	0	0	1	0	0	0	0	0			ppy-mir-615	0	0	1	0	0	0	0
ppy-mir-320b-1	0	1	0	0	0	0	0	0	0	0	0	0	0	0	0	0	0	0			ppy-mir-323	0	0	0	0	0	0	0	1	0	1	0	0	0	0	0	0	0	0			ppy-mir-628	0	0	0	0	1	0	0
ppy-mir-320c-1	0	0	0	0	1	0	0	0	0	0	0	0	0	0	0	0	0	0			ppy-mir-326	0	0	0	0	0	0	0	0	0	0	0	1	0	0	0	0	0	0			ppy-mir-630	0	0	0	0	0	0	0
ppy-mir-320c-2	0	0	0	0	0	0	0	0	0	0	0	0	0	2	0	0	0	0			ppy-mir-328	0	0	1	0	0	0	0	0	0	0	0	0	0	0	0	0	0	0			ppy-mir-632	1	0	0	0	0	0	0
ppy-mir-323	1	0	1	1	0	1	0	0	2	0	0	0	0	0	0	0	1	1			ppy-mir-337	0	0	2	1	0	0	2	4	0	2	1	0	0	1	0	1	0	0			ppy-mir-638	0	0	0	0	0	0	0
ppy-mir-326	0	0	0	0	0	0	0	0	0	0	1	0	0	0	0	0	0	0			ppy-mir-345	0	0	0	0	0	0	0	0	0	0	1	0	0	0	0	0	0	0			ppy-mir-639	0	0	0	0	0	1	2
ppy-mir-33b	1	0	0	0	0	0	0	0	0	0	0	0	0	0	0	0	0	0			ppy-mir-34a	0	0	0	0	1	0	0	0	0	0	0	0	0	0	0	0	0	0			ppy-mir-645	0	0	1	0	0	1	0
ppy-mir-340	0	0	1	0	0	0	0	0	0	0	0	0	0	0	0	0	0	0			ppy-mir-3617	0	1	0	0	0	0	0	0	0	0	0	0	0	0	0	0	0	0			ppy-mir-647	0	0	1	0	1	0	0
ppy-mir-342	0	0	0	0	0	0	0	0	0	1	0	0	0	0	0	0	0	0			ppy-mir-378d	0	0	0	0	0	0	0	0	0	0	0	1	0	0	0	0	0	0			ppy-mir-648	0	0	0	0	0	0	0
ppy-mir-375	0	0	0	0	0	0	0	0	0	0	0	0	0	0	0	0	1	0			ppy-mir-383	0	1	0	0	0	0	0	0	0	0	0	0	0	0	0	0	0	0			ppy-mir-650	0	1	0	0	0	0	0
ppy-mir-378e	0	0	0	0	0	0	0	0	0	0	0	0	0	0	0	0	0	1			ppy-mir-384	1	0	0	0	0	0	0	0	0	0	0	0	2	0	0	0	0	0			ppy-mir-668	0	0	0	1	0	0	0
ppy-mir-3940	1	0	0	0	1	0	0	0	0	0	0	0	0	0	0	0	0	0			ppy-mir-3940	0	1	0	0	0	0	0	0	0	0	0	0	0	0	0	0	0	0			ppy-mir-7-3	0	0	0	0	0	0	0
ppy-mir-3943	0	0	0	0	0	0	0	1	0	0	0	0	0	0	0	0	0	0			ppy-mir-423	2	0	0	0	3	2	0	1	0	1	1	0	1	0	0	0	0	0			ppy-mir-758	0	20	0	1	0	0	0
ppy-mir-412	0	0	0	0	0	0	1	0	0	0	0	0	0	0	0	0	0	0			ppy-mir-4484	0	0	0	0	0	0	0	0	1	0	1	0	0	0	0	0	0	0			ppy-mir-766	7	0	0	0	0	1	2
ppy-mir-421	0	1	0	0	0	0	0	0	0	0	1	0	0	0	0	0	0	0			ppy-mir-449a	0	0	0	0	0	0	0	1	0	0	0	0	0	0	0	0	0	0			ppy-mir-9-1	1	0	0	0	0	0	0
ppy-mir-423	0	1	0	0	0	0	0	0	1	0	0	0	0	0	0	0	0	1			ppy-mir-450a-1	0	0	0	0	0	0	0	0	0	0	0	0	0	1	0	0	0	0			ppy-mir-92b	0	0	0	0	0	0	0
ppy-mir-429	0	0	1	0	0	0	0	0	0	0	0	0	0	0	0	0	0	0			ppy-mir-450b	0	0	0	0	1	0	0	0	0	0	0	0	0	0	0	0	0	0			ppy-mir-934	0	0	0	0	0	0	0
ppy-mir-433	0	0	0	0	0	0	0	0	0	0	0	0	0	0	0	0	0	1			ppy-mir-4520a	0	0	0	1	0	0	0	0	0	0	0	0	0	0	0	0	0	0			ppy-mir-937	1	0	0	0	0	0	0
ppy-mir-4484	1	0	0	0	1	0	0	0	1	0	0	0	0	0	0	1	0	0			ppy-mir-4526	0	0	0	0	0	0	0	0	0	0	0	0	0	0	0	0	1	0			ppy-mir-939	0	0	0	0	0	0	0
ppy-mir-450a-2	0	0	0	0	0	0	0	0	1	0	0	0	0	0	0	0	0	0			ppy-mir-453	0	1	0	0	0	0	0	0	0	0	0	1	0	0	0	0	0	0			ppy-mir-943	1	0	0	0	0	0	0
ppy-mir-450b	0	0	0	0	0	0	0	0	0	0	0	0	2	0	0	0	1	0			ppy-mir-455	0	0	0	0	0	0	0	0	0	0	0	0	0	0	0	0	1	0			ppy-mir-98	0	1	0	0	0	1	0
ppy-mir-4520a	0	1	0	0	0	0	0	0	0	0	0	0	0	0	0	0	0	0			ppy-mir-4791	0	1	0	0	0	0	0	0	0	0	0	0	0	0	0	0	0	0			pta-MIR1313	0	0	0	0	1	0	0
ppy-mir-4791	0	0	0	0	0	0	0	0	0	0	1	0	0	0	0	0	1	0			ppy-mir-498	0	0	0	0	0	0	0	1	0	0	0	0	0	0	0	0	0	0			pta-MIR156b	1	0	0	0	0	0	0
ppy-mir-493	0	0	0	1	0	0	0	0	0	0	0	0	0	0	0	0	0	0			ppy-mir-506	0	1	0	0	0	0	0	0	0	0	0	0	0	0	0	0	0	0			pta-MIR171	0	0	0	0	1	0	0
ppy-mir-504	0	0	0	0	1	0	0	0	0	0	0	0	0	0	0	0	0	0			ppy-mir-513b	0	0	0	0	0	0	0	0	0	0	1	0	0	0	0	0	0	0			pta-MIR398	0	0	0	0	0	0	0
ppy-mir-508	0	0	0	1	0	0	0	0	0	0	0	0	0	0	0	0	0	0			ppy-mir-516a-1	0	0	0	0	0	0	0	0	0	0	0	1	0	0	0	0	1	0			pta-MIR949	1	0	0	0	0	0	0
ppy-mir-509	0	0	0	0	0	0	0	0	0	0	0	0	0	0	0	1	0	0			ppy-mir-516a-2	0	0	0	0	0	0	0	0	0	0	0	1	0	0	0	0	1	0			pta-MIR952a	1	0	0	0	0	2	0
ppy-mir-510	0	0	0	0	1	0	0	0	0	0	0	0	0	0	0	0	0	0			ppy-mir-517c-1	1	0	0	0	0	0	0	0	0	0	0	0	0	0	0	0	0	0			pta-MIR952b	0	1	0	0	0	0	0
ppy-mir-516a-1	0	0	0	0	0	0	0	0	0	0	0	1	0	0	0	0	0	0			ppy-mir-517c-2	1	0	0	0	0	0	0	0	0	0	0	0	0	0	0	0	0	0			pvu-MIR319c	1	0	1	0	0	0	0
ppy-mir-516a-2	0	0	0	0	0	0	0	0	0	0	0	1	0	0	0	0	0	0			ppy-mir-518c	0	0	0	1	0	0	0	0	0	0	0	0	0	0	0	0	0	0			sbi-MIR1432	1	0	0	0	0	0	0
ppy-mir-517a	0	0	0	0	0	0	0	0	0	0	0	0	0	0	0	1	0	0			ppy-mir-518f-1	0	0	0	1	0	0	0	0	0	0	0	0	0	0	0	0	0	0			sbi-MIR159a	0	0	0	0	0	0	0
ppy-mir-520a	1	0	1	0	0	0	0	0	0	0	0	1	0	0	0	0	0	0			ppy-mir-518f-2	0	0	0	1	0	0	0	0	0	0	0	0	0	0	0	0	0	0			sbi-MIR159b	2	0	1	0	1	0	0
ppy-mir-520d	1	0	0	0	0	0	0	0	0	0	0	0	0	0	0	0	0	0			ppy-mir-519e	0	0	0	0	0	1	0	0	0	0	0	0	0	0	0	0	0	0			sbi-MIR160f	1	2	0	0	1	0	1
ppy-mir-545	0	0	0	0	1	0	0	0	0	0	0	0	0	0	0	0	0	0			ppy-mir-520a	0	1	0	0	0	0	0	0	0	0	0	1	0	0	0	0	0	0			sbi-MIR164a	0	0	0	0	0	0	0
ppy-mir-559	0	0	0	0	0	0	0	0	0	0	0	0	0	1	0	0	0	0			ppy-mir-520d	0	0	0	0	0	0	0	0	0	0	0	0	0	0	0	0	1	0			sbi-MIR164b	1	0	0	0	0	0	0
ppy-mir-564	1	0	0	0	0	0	0	0	0	0	0	0	0	0	0	0	0	0			ppy-mir-520g	0	0	0	0	0	0	1	0	0	0	0	0	0	1	0	0	0	0			sbi-MIR166c	0	0	0	0	0	1	0
ppy-mir-567	0	0	0	0	1	0	0	0	0	0	0	0	0	0	0	0	1	0			ppy-mir-520h	0	0	0	0	0	0	0	0	0	0	0	0	0	0	0	0	0	1			sbi-MIR166d	0	0	0	0	1	0	0
ppy-mir-569	0	0	0	0	0	0	0	0	0	0	0	0	0	0	0	0	0	1			ppy-mir-522	0	0	0	0	0	0	0	0	0	0	0	0	0	0	0	0	0	1			sbi-MIR166e	1	0	0	0	0	0	0
ppy-mir-578	0	0	0	0	0	0	0	0	0	1	0	0	0	0	0	0	0	0			ppy-mir-526b	0	0	0	1	0	0	0	0	0	0	0	0	0	1	0	0	0	0			sbi-MIR166f	0	1	0	0	0	0	0
ppy-mir-583	0	0	0	0	0	1	0	0	0	0	0	0	0	0	0	0	0	0			ppy-mir-557	0	0	0	0	0	0	1	0	0	0	0	0	0	0	0	0	0	0			sbi-MIR166h	1	0	0	0	1	0	0
ppy-mir-586	0	0	0	1	0	0	0	0	0	0	0	0	0	0	0	0	0	0			ppy-mir-567	0	1	0	0	1	0	0	0	0	0	0	0	0	0	0	0	0	0			sbi-MIR166k	0	0	0	0	0	0	0
ppy-mir-596	0	0	0	0	0	0	0	0	0	0	0	0	1	0	0	0	0	0			ppy-mir-568	0	0	1	0	0	0	0	0	0	0	0	0	0	0	0	0	0	0			sbi-MIR167a	0	0	0	0	0	0	0
ppy-mir-597	1	0	0	0	0	0	0	0	0	0	0	0	0	0	0	0	0	0			ppy-mir-596	0	0	0	0	0	0	0	1	0	0	1	0	0	0	0	0	0	0			sbi-MIR167b	0	1	0	0	0	0	0
ppy-mir-601	0	0	0	0	0	0	0	0	0	0	2	0	1	0	0	0	0	0			ppy-mir-598	0	0	0	0	0	0	0	1	0	0	0	0	0	0	0	0	0	0			sbi-MIR167e	0	1	0	0	0	0	0
ppy-mir-602	0	0	1	0	0	0	0	0	0	0	0	0	0	0	0	0	0	0			ppy-mir-600	0	0	0	0	0	0	0	1	0	0	0	0	0	0	0	0	0	0			sbi-MIR167f	0	0	0	0	0	0	0
ppy-mir-606	0	0	0	0	0	0	0	0	1	0	0	0	0	1	0	0	0	0			ppy-mir-602	0	0	0	1	1	0	0	0	0	0	0	0	0	0	0	0	0	0			sbi-MIR168	0	1	0	0	0	0	1
ppy-mir-610	0	0	0	0	0	0	0	0	1	0	0	0	0	0	0	0	0	0			ppy-mir-612	0	0	0	0	0	0	0	1	0	0	0	0	0	0	0	0	0	0			sbi-MIR169e	0	0	0	0	0	1	0
ppy-mir-621	1	0	0	0	0	0	0	0	0	0	0	0	0	0	0	0	0	0			ppy-mir-615	0	1	0	0	0	0	0	0	0	0	0	0	0	0	0	0	0	0			sbi-MIR169f	0	2	1	0	0	0	0
ppy-mir-622	0	1	0	0	0	0	0	0	0	0	0	0	1	0	0	0	0	0			ppy-mir-616	0	0	0	0	0	0	0	1	0	0	0	0	0	0	0	0	0	0			sbi-MIR169n	0	0	0	0	0	1	0
ppy-mir-623	0	0	0	0	0	0	0	0	0	0	0	0	0	0	0	1	0	0			ppy-mir-622	0	0	0	0	0	0	0	0	0	0	0	0	0	0	0	0	0	1			sbi-MIR169q	0	0	0	0	0	0	0
ppy-mir-636	0	0	0	0	0	0	0	0	0	0	0	1	0	0	0	0	0	0			ppy-mir-636	0	1	0	0	0	0	0	0	1	0	0	0	0	0	0	0	0	0			sbi-MIR171b	0	0	0	0	0	1	1
ppy-mir-639	0	0	1	0	0	0	0	1	0	0	0	0	0	0	0	0	0	0			ppy-mir-639	1	0	0	0	0	0	1	0	0	1	0	0	0	0	1	1	0	0			sbi-MIR171c	0	1	0	0	0	0	0
ppy-mir-647	0	1	0	0	0	0	0	0	0	0	0	0	0	0	0	0	0	0			ppy-mir-671	0	0	0	0	0	0	0	0	0	0	1	0	0	0	0	0	0	0			sbi-MIR171j	0	0	0	0	0	0	0
ppy-mir-660	0	0	0	0	0	0	0	0	0	0	0	0	0	0	0	1	0	0			ppy-mir-7-2	0	0	0	0	0	0	0	0	0	0	0	1	0	0	0	0	0	0			sbi-MIR395b	0	0	0	0	1	0	0
ppy-mir-671	0	0	1	0	0	0	0	0	0	0	0	0	0	0	0	0	0	1			ppy-mir-7-3	0	0	0	0	0	0	0	0	0	0	0	0	0	0	0	1	0	0			sbi-MIR395e	0	0	0	0	0	0	0
ppy-mir-676	0	0	0	0	0	0	0	0	0	0	0	0	0	0	0	0	0	1			ppy-mir-758	0	0	0	0	0	0	1	0	0	0	0	0	0	1	0	0	0	0			sbi-MIR395j	0	0	0	0	1	0	0
ppy-mir-7-3	0	0	0	0	0	0	0	0	0	0	0	0	0	1	0	0	1	0			ppy-mir-766	0	0	0	0	0	0	0	1	0	0	0	0	0	0	0	0	0	0			sbi-MIR395k	0	0	0	0	1	0	0
ppy-mir-765	0	1	0	0	0	0	0	0	0	0	0	0	0	0	0	0	0	0			ppy-mir-770	0	0	0	0	0	0	0	1	0	0	0	0	0	0	0	0	0	0			sbi-MIR396b	0	0	0	0	0	0	0
ppy-mir-885	0	0	0	0	0	0	0	0	0	0	1	0	0	0	0	0	0	0			ppy-mir-888	0	0	0	0	0	0	0	0	0	0	0	0	0	0	0	0	1	0			sbi-MIR396e	1	2	0	0	0	0	1
ppy-mir-890	0	0	0	0	0	1	0	0	0	0	0	0	0	0	0	0	0	0			ppy-mir-9-1	1	0	0	0	0	0	0	0	0	0	0	0	0	0	0	0	0	0			sbi-MIR397	1	0	0	1	0	0	0
ppy-mir-9-1	0	0	0	0	0	0	0	0	1	0	0	0	0	0	0	0	0	0			ppy-mir-92b	0	0	0	0	0	0	0	0	0	1	0	0	0	0	0	0	1	0			sbi-MIR398	0	0	0	0	0	0	0
ppy-mir-92b	0	1	0	0	0	1	0	0	0	0	0	0	0	0	0	0	0	0			ppy-mir-943	0	0	0	0	0	0	0	1	0	0	0	0	0	0	0	0	0	0			sbi-MIR399a	1	0	0	0	0	0	1
ppy-mir-9-3	0	0	0	0	0	0	1	0	0	0	0	0	0	0	0	0	0	0			pta-MIR1309	0	0	1	0	0	0	1	0	1	0	0	1	1	0	0	0	0	0			sbi-MIR399c	0	0	1	0	1	0	0
ppy-mir-934	0	0	0	0	0	0	0	0	0	0	0	1	0	0	0	0	0	0			pta-MIR1311	0	0	0	0	0	0	0	0	0	0	0	1	0	0	0	0	0	0			sbi-MIR399h	0	0	0	0	0	0	0
ppy-mir-936	0	0	0	0	1	0	0	0	0	0	0	0	0	0	1	0	0	0			pta-MIR159a	0	0	0	0	0	0	0	0	0	0	1	0	0	0	0	0	0	0			sbi-MIR399j	2	0	0	0	1	0	0
pta-MIR1309	0	0	0	0	0	0	0	0	0	0	1	0	0	0	0	0	0	0			pta-MIR166b	0	0	0	0	0	0	0	0	0	0	0	0	0	0	0	0	1	0			sbi-MIR408	0	0	0	0	1	0	0
pta-MIR159b	0	0	0	1	0	0	0	0	0	0	0	0	0	0	0	0	0	0			pta-MIR166c	0	0	0	0	0	0	0	0	1	0	0	0	0	0	0	0	0	0			sbi-MIR437a	0	0	0	0	0	0	0
pta-MIR166c	0	0	0	0	0	0	0	0	0	0	0	0	1	0	0	0	0	0			pta-MIR319	0	0	0	0	0	0	0	0	0	0	0	0	1	0	0	0	0	0			sbi-MIR437b	0	0	0	0	1	0	0
pta-MIR171	0	1	0	0	0	0	0	0	0	0	0	0	0	0	0	0	0	0			pta-MIR482a	0	0	1	0	0	0	0	0	0	0	0	0	0	0	0	0	0	0			sbi-MIR437j	0	0	0	0	0	0	0
pta-MIR482d	0	0	0	0	0	0	1	0	0	0	0	0	0	0	0	0	0	0			pta-MIR482b	1	0	1	0	0	0	0	0	0	0	0	0	0	0	0	0	0	0			sbi-MIR437l	0	0	0	0	0	0	0
pta-MIR948	0	0	0	0	0	0	0	0	0	0	0	0	0	1	0	0	0	0			pta-MIR482c	0	0	0	0	0	0	0	0	0	0	1	0	0	0	0	0	0	0			sbi-MIR437o	1	0	0	0	0	0	0
pta-MIR950a	0	0	0	0	0	0	0	0	0	0	0	1	0	0	0	0	0	0			pta-MIR482d	0	1	0	0	0	0	0	1	0	0	0	0	0	1	0	0	0	0			sbi-MIR528	1	0	0	0	0	0	0
pta-MIR952a	0	0	0	0	0	0	0	0	0	0	0	1	0	0	0	0	0	0			pta-MIR946b	0	0	0	0	0	0	0	0	0	0	0	0	0	0	0	0	1	0			sbi-MIR5381	0	0	0	0	0	0	0
pta-MIR952b	0	0	0	1	0	1	0	0	0	0	0	0	0	0	0	0	0	0			pta-MIR948	0	0	0	0	0	0	0	0	0	1	0	0	0	0	0	0	0	0			sbi-MIR5564c	0	0	0	0	0	0	0
pvu-MIR166a	0	0	0	1	0	0	0	0	0	0	0	0	0	0	0	0	0	0			pta-MIR952a	0	0	0	0	0	0	0	0	0	0	0	0	0	0	2	0	0	0			sbi-MIR5565b	0	0	0	0	0	0	0
pvu-MIR2118	0	0	0	0	0	1	0	0	0	0	0	0	0	0	0	0	0	0			pvu-MIR319c	0	0	0	0	0	0	1	1	0	0	0	1	0	2	0	0	0	1			sbi-MIR5565g	0	0	0	0	1	0	0
pvu-MIR2119	0	0	0	0	0	0	0	0	0	0	0	0	0	0	0	0	1	0			pvu-MIR399a	0	0	0	0	0	0	1	0	0	0	0	0	0	0	1	0	0	0			sbi-MIR5569	0	0	0	1	0	0	0
pvu-MIR319c	0	0	0	0	0	0	0	0	1	0	0	0	0	1	0	1	0	2			sbi-MIR1432	0	0	0	0	0	0	0	1	0	2	0	0	0	1	0	0	0	0			sbi-MIR6217a	1	0	0	0	0	0	0
pvu-MIR399a	0	0	2	0	0	0	0	0	1	0	0	0	0	1	0	0	0	0			sbi-MIR1435b	0	0	0	0	0	0	0	0	0	0	0	0	0	0	0	0	1	0			sbi-MIR6217b	1	0	0	0	0	0	0
pvu-MIR482	0	0	0	0	0	0	0	0	0	1	0	0	1	0	0	0	0	0			sbi-MIR156d	0	0	0	0	0	0	0	0	0	0	0	0	0	0	0	0	1	0			sbi-MIR6219	0	0	1	0	0	0	0
sbi-MIR1432	0	0	0	0	0	0	0	0	0	0	0	0	0	1	0	0	0	0			sbi-MIR156e	0	0	0	0	0	0	0	0	1	0	0	0	0	0	0	0	0	1			sbi-MIR6220	1	0	0	0	0	0	0
sbi-MIR1435a	0	0	0	0	0	0	0	0	0	0	0	0	0	0	0	1	0	0			sbi-MIR159a	0	0	0	0	0	0	0	0	0	0	0	0	0	0	0	0	1	0			sbi-MIR6221	0	0	0	1	0	0	0
sbi-MIR156d	0	0	1	0	0	0	0	0	0	0	0	0	0	0	0	0	0	1			sbi-MIR159b	0	9	15	8	0	3	5	29	1	5	17	5	0	2	0	3	3	3			sbi-MIR6225	0	0	0	0	0	0	0
sbi-MIR156e	1	0	0	0	0	0	0	0	0	0	0	0	0	0	0	1	0	0			sbi-MIR160b	0	0	0	0	0	0	0	1	0	0	0	0	0	0	0	0	0	0			sbi-MIR6229	2	0	1	0	0	0	0
sbi-MIR159a	0	1	0	0	0	0	0	0	0	0	0	0	0	0	0	0	0	0			sbi-MIR160d	0	1	0	0	0	0	0	0	0	0	0	0	0	0	0	0	0	0			sbi-MIR821e	0	0	0	0	0	0	1
sbi-MIR159b	4	0	1	0	0	0	1	1	2	0	0	4	1	0	0	5	2	2			sbi-MIR160f	0	0	0	0	0	0	0	0	0	0	1	0	0	0	0	0	1	0			tae-MIR10519	0	0	0	0	0	0	0
sbi-MIR160f	0	0	0	3	0	0	0	0	0	0	0	0	1	0	0	0	0	0			sbi-MIR164a	3	1	0	0	1	3	0	0	0	0	2	0	0	0	0	0	0	0			tae-MIR1119	0	0	0	0	0	0	0
sbi-MIR164c	0	0	0	0	0	0	0	0	0	0	0	0	0	0	1	1	0	0			sbi-MIR164b	0	0	0	0	0	0	0	1	0	0	0	0	0	0	0	0	0	0			tae-MIR1124	0	0	0	0	0	0	0
sbi-MIR164d	0	0	1	0	0	0	0	0	0	0	0	0	0	0	0	0	0	0			sbi-MIR164d	0	0	1	0	0	0	0	0	0	0	0	0	0	0	0	0	0	0			tae-MIR1129	0	0	0	0	1	0	0
sbi-MIR166g	0	0	0	0	0	0	0	0	0	0	0	0	1	1	0	0	0	0			sbi-MIR164e	0	0	1	0	0	0	0	0	0	0	0	0	0	0	0	0	0	0			tae-MIR1133	0	0	0	1	1	0	0
sbi-MIR166h	0	1	1	0	0	0	0	0	0	0	0	0	0	0	0	0	0	0			sbi-MIR166e	1	0	0	0	0	0	0	0	0	0	1	0	0	0	0	0	0	0			tae-MIR1136	2	1	0	2	0	0	0
sbi-MIR166k	0	0	2	0	1	0	0	0	0	0	0	0	0	0	0	0	1	0			sbi-MIR166f	0	0	0	0	0	0	0	1	0	0	0	0	0	0	0	0	0	0			tae-MIR156	0	0	0	0	0	0	0
sbi-MIR167a	0	0	0	0	0	0	0	0	0	0	0	0	0	0	0	0	0	1			sbi-MIR166g	0	0	0	0	0	0	0	0	0	0	1	0	0	0	0	0	0	0			tae-MIR160	1	0	0	0	0	0	0
sbi-MIR167b	1	0	2	0	0	0	0	0	1	0	1	0	0	0	1	0	1	0			sbi-MIR166h	0	0	0	0	0	0	0	0	0	0	1	0	0	0	0	0	0	0			tae-MIR171b	1	0	0	0	0	0	0
sbi-MIR169d	0	0	0	0	0	1	0	0	0	0	0	0	0	0	0	0	0	0			sbi-MIR166i	0	0	0	0	0	1	0	0	0	0	0	0	0	0	0	0	0	0			tae-MIR2275	3	0	0	0	0	0	0
sbi-MIR171b	0	0	0	0	0	0	0	1	0	0	0	0	0	0	0	0	0	0			sbi-MIR166k	0	0	0	0	0	1	0	0	0	0	1	0	0	1	0	0	0	0			tae-MIR395b	1	0	1	1	0	6	1
sbi-MIR171j	0	0	1	0	0	0	0	0	0	0	0	0	0	0	0	0	0	0			sbi-MIR167b	0	0	0	1	0	0	0	0	0	0	0	0	0	0	0	0	0	0			tae-MIR398	0	0	0	0	0	0	0
sbi-MIR172d	0	0	0	0	0	0	1	0	0	0	0	0	0	0	0	0	0	0			sbi-MIR167h	0	1	0	0	0	0	0	0	0	0	0	0	0	0	0	0	0	0			tae-MIR399	0	0	0	0	0	0	0
sbi-MIR2118	0	0	0	0	0	0	0	0	0	1	0	0	1	0	0	0	0	0			sbi-MIR168	0	0	0	0	0	0	1	0	0	0	1	0	0	0	0	1	0	0			tae-MIR5048	0	0	0	0	0	0	0
sbi-MIR319a	0	0	0	0	0	0	0	0	0	0	0	0	0	0	0	0	1	0			sbi-MIR169f	0	0	1	0	0	0	1	0	0	0	0	0	0	0	0	0	0	0			tae-MIR5200	0	0	0	0	0	0	0
sbi-MIR396e	0	0	0	0	0	0	0	0	0	0	0	1	0	0	0	0	0	0			sbi-MIR169g	0	0	0	0	0	0	0	0	0	1	0	0	0	0	0	0	0	0			tae-MIR7757	0	1	0	0	0	0	1
sbi-MIR397	0	0	0	0	0	0	0	0	0	0	0	0	0	0	0	1	0	0			sbi-MIR169q	0	0	0	0	0	0	0	0	0	0	0	0	0	0	1	0	0	0			tae-MIR9654a	0	0	0	0	0	0	1
sbi-MIR399a	0	0	0	0	0	0	0	0	0	0	0	0	1	0	0	0	0	0			sbi-MIR171a	0	0	0	0	0	0	0	0	1	0	0	0	0	0	0	1	0	0			tae-MIR9658	0	0	0	0	1	0	0
sbi-MIR399b	0	0	0	0	0	0	0	0	0	0	0	1	0	0	0	0	0	0			sbi-MIR171b	0	0	0	0	0	0	0	0	0	1	1	0	0	0	1	0	0	0			tae-MIR9666a	0	0	0	0	1	0	0
sbi-MIR399e	0	1	0	0	0	0	0	0	0	0	0	0	0	0	0	0	0	0			sbi-MIR171f	0	0	0	0	0	0	0	0	0	0	1	0	0	0	0	0	1	0			tae-MIR9674a	0	1	0	0	0	0	0
sbi-MIR399g	0	0	0	0	0	0	0	0	0	0	0	1	0	0	0	0	0	0			sbi-MIR171j	0	0	0	0	0	0	1	0	0	0	1	0	0	0	0	0	0	0			tae-MIR9675	1	0	0	0	0	0	0
sbi-MIR437a	0	0	2	0	0	0	0	0	0	0	0	0	0	0	0	0	0	0			sbi-MIR172d	1	0	0	0	0	0	0	0	0	1	1	0	0	0	0	0	0	0			tae-MIR9677b	0	0	0	0	0	0	0
sbi-MIR437b	0	0	0	0	1	0	0	0	0	0	0	0	0	0	0	0	0	1			sbi-MIR2118	0	0	0	0	0	0	0	0	0	0	0	0	0	0	0	0	1	0			tae-MIR9773	2	0	0	0	0	0	0
sbi-MIR437n	0	0	0	0	0	0	0	0	0	0	0	0	0	0	0	0	0	1			sbi-MIR395d	0	0	0	0	0	1	1	0	0	0	0	0	0	0	0	0	0	0			tae-MIR9775	0	0	0	0	0	0	0
sbi-MIR437q	0	0	0	0	0	0	0	1	0	0	0	0	0	2	0	0	0	0			sbi-MIR395k	3	0	1	1	3	4	0	0	0	2	2	0	2	0	0	0	0	0			tae-MIR9780	2	0	0	0	0	0	0
sbi-MIR437r	0	0	0	0	0	1	0	0	0	0	0	0	0	0	0	0	0	0			sbi-MIR396e	0	0	0	0	0	0	0	0	0	0	0	0	0	0	0	0	1	0			tae-MIR9782	0	0	0	0	0	0	1
sbi-MIR437w	0	0	0	0	0	1	0	0	0	0	0	0	0	0	0	0	0	0			sbi-MIR397	0	1	0	0	0	0	0	0	0	1	0	0	0	0	0	0	0	0			vun-MIR1507b	0	0	0	0	0	0	0
sbi-MIR528	0	0	0	1	0	1	0	0	0	0	0	0	0	0	0	0	0	0			sbi-MIR399a	0	0	0	0	0	0	0	0	1	0	0	0	0	0	0	0	0	0			vun-MIR160	0	0	0	0	0	0	0
sbi-MIR5385	0	0	0	0	0	0	0	0	0	0	0	0	1	0	0	0	0	0			sbi-MIR399c	0	1	0	0	0	0	0	0	0	0	0	0	0	0	0	0	0	0			vun-MIR164	0	4	0	0	0	0	0
sbi-MIR5565b	0	0	0	0	0	0	0	0	0	1	0	0	1	0	0	0	0	0			sbi-MIR399e	0	0	0	0	0	0	1	0	0	0	0	0	0	0	0	1	0	0			vun-MIR319b	1	0	1	0	0	0	0
sbi-MIR5568c	0	1	0	0	0	0	0	0	0	0	0	0	0	0	0	0	0	0			sbi-MIR399j	0	0	0	0	0	0	0	0	0	1	0	0	0	0	0	0	0	0			vun-MIR408	0	0	0	0	0	0	0
sbi-MIR5568d	0	1	0	0	0	0	0	0	0	0	0	0	0	0	0	0	0	0			sbi-MIR437a	0	1	0	0	0	0	0	0	0	0	0	0	0	0	0	0	0	0
sbi-MIR5568e	0	0	0	0	0	0	0	0	0	0	0	0	1	0	0	0	0	0			sbi-MIR437k	0	1	0	0	0	0	0	0	0	0	0	0	0	0	0	0	0	0
sbi-MIR5569	0	0	0	0	0	0	0	0	0	0	0	0	0	0	0	0	0	1			sbi-MIR437l	0	0	0	0	0	0	0	0	0	0	0	0	1	0	0	0	0	0
sbi-MIR5570	0	0	0	0	0	0	0	0	1	0	0	0	0	0	0	1	0	0			sbi-MIR437p	0	0	0	0	0	0	0	0	0	0	0	0	0	0	0	0	1	0
sbi-MIR6217a	0	1	0	0	0	0	0	0	0	0	0	0	0	0	0	0	0	0			sbi-MIR437q	0	0	0	0	0	0	0	0	0	0	1	0	1	0	0	0	0	0
sbi-MIR6217b	0	0	0	0	0	1	0	0	0	0	0	0	0	0	0	0	0	0			sbi-MIR437r	0	0	0	0	0	0	0	0	0	0	0	0	0	0	0	0	1	0
sbi-MIR6219	0	0	0	0	1	0	0	0	0	0	0	0	0	0	0	0	0	0			sbi-MIR437t	0	0	0	0	0	0	0	0	0	1	0	0	0	0	0	0	0	0
sbi-MIR6227	0	1	0	0	0	0	0	0	1	0	0	0	0	0	1	1	0	0			sbi-MIR437u	0	0	0	0	0	0	0	0	0	0	0	0	0	2	0	0	0	0
sbi-MIR6229	2	1	0	0	0	2	0	0	0	0	0	2	0	0	4	0	1	1			sbi-MIR528	0	0	1	0	0	1	1	0	0	0	0	0	0	0	0	0	0	0
sbi-MIR6230	0	0	0	0	1	0	0	0	0	0	0	0	0	0	0	0	0	0			sbi-MIR5381	0	0	0	0	0	0	0	0	0	0	0	1	0	0	0	0	0	0
sbi-MIR6232b	0	0	0	0	0	0	0	0	0	0	0	0	0	1	0	0	0	0			sbi-MIR5384	0	0	1	0	0	0	0	0	0	0	0	0	0	0	0	0	0	0
sbi-MIR6235	0	0	0	0	0	0	0	0	0	0	0	0	0	1	0	0	0	0			sbi-MIR5385	0	0	0	0	0	1	0	0	0	1	1	0	0	0	0	1	0	1
sbi-MIR821d	0	0	0	0	0	0	0	0	0	0	0	0	0	1	0	0	0	0			sbi-MIR5387b	0	0	0	0	0	0	0	0	1	0	0	0	0	0	0	0	0	0
sbi-MIR821e	0	0	0	0	0	0	0	0	0	0	0	1	0	0	0	0	0	0			sbi-MIR5388	0	0	0	0	0	0	0	0	0	0	0	0	0	0	1	0	0	0
tae-MIR10516	0	0	0	0	0	0	0	0	0	0	0	0	0	0	0	1	0	0			sbi-MIR5565b	0	0	0	0	0	0	0	0	0	0	0	0	0	0	0	0	0	1
tae-MIR10520	1	0	0	0	0	0	0	0	0	0	0	0	0	0	0	0	0	0			sbi-MIR5565d	0	0	1	0	0	0	0	1	0	0	0	0	0	0	0	0	0	0
tae-MIR1119	1	0	0	0	0	0	0	0	0	0	0	0	1	0	0	0	0	0			sbi-MIR5568b	0	1	0	0	0	0	0	0	0	0	0	0	0	0	0	0	0	0
tae-MIR1125	0	0	0	0	0	0	0	0	0	0	0	0	0	1	0	0	0	0			sbi-MIR5568d	0	0	0	0	0	0	0	0	0	1	0	0	0	0	0	0	0	0
tae-MIR1127b	0	0	0	0	0	1	0	0	0	0	0	0	0	0	0	1	0	2			sbi-MIR5568e	0	0	0	0	0	0	0	0	0	0	0	0	0	0	0	0	1	0
tae-MIR1136	0	0	0	0	0	0	0	0	0	0	0	0	0	0	0	1	0	0			sbi-MIR5568f	0	0	0	0	0	0	0	0	0	0	0	0	0	0	0	0	1	0
tae-MIR1137b	0	0	0	0	0	0	0	0	0	0	0	0	2	0	0	0	0	0			sbi-MIR6217b	0	0	0	0	0	1	0	0	0	0	0	0	0	0	0	0	0	0
tae-MIR1138	0	0	0	0	0	0	0	0	0	0	0	0	1	0	0	0	0	0			sbi-MIR6218	1	0	0	0	0	0	0	0	1	0	0	2	0	0	0	0	0	0
tae-MIR1139	0	0	0	1	0	0	0	0	0	0	0	0	0	0	0	0	0	0			sbi-MIR6220	0	1	1	0	0	0	0	1	0	1	0	0	0	1	0	0	0	0
tae-MIR156	0	0	1	0	0	0	0	0	0	0	0	0	0	0	0	1	0	0			sbi-MIR6224b	0	0	0	0	0	0	0	0	0	0	0	0	0	1	0	0	0	0
tae-MIR159b	0	0	0	0	0	0	0	0	0	0	1	1	1	0	0	2	0	0			sbi-MIR6225	0	0	0	0	0	0	0	0	0	1	0	0	0	0	0	0	0	0
tae-MIR160	0	0	0	0	0	0	0	0	0	0	0	0	1	0	0	0	0	0			sbi-MIR6227	0	0	0	0	0	0	0	0	1	0	1	0	0	0	0	0	0	0
tae-MIR395b	0	0	0	0	0	0	0	0	0	0	0	0	0	0	0	1	0	0			sbi-MIR6229	0	8	9	2	1	1	5	19	1	5	9	3	1	1	0	5	0	0
tae-MIR408	0	0	0	0	0	0	0	0	0	0	0	0	0	0	0	2	0	0			sbi-MIR6232a	0	1	0	0	0	0	0	0	0	0	0	0	0	0	0	0	0	0
tae-MIR444a	0	0	0	1	0	0	1	0	0	0	0	0	0	0	0	0	1	0			sbi-MIR821a	0	0	0	0	0	0	0	0	1	0	0	0	0	0	0	0	0	0
tae-MIR5048	0	0	0	0	1	0	0	0	1	0	0	0	1	0	1	1	0	0			sbi-MIR821b	0	0	1	0	0	0	0	1	0	2	0	0	0	0	0	0	1	0
tae-MIR5384	0	0	0	0	0	0	0	0	0	0	0	0	0	0	0	1	0	0			sbi-MIR821d	0	0	0	0	0	0	0	0	0	0	0	0	0	0	0	0	0	1
tae-MIR7757	0	1	0	0	0	0	0	0	0	1	0	1	0	0	0	0	0	0			tae-MIR10516	0	0	0	0	0	0	0	0	0	1	1	0	0	0	0	0	0	0
tae-MIR9671	0	0	0	0	0	0	0	0	0	0	0	0	0	0	0	0	1	0			tae-MIR10518	0	0	0	0	0	0	0	1	0	0	0	0	0	0	0	0	0	0
tae-MIR9677a	0	0	0	0	0	0	0	0	0	0	1	0	0	0	0	0	0	0			tae-MIR10519	0	0	0	0	0	0	0	0	0	1	0	0	0	0	0	0	0	0
tae-MIR9782	0	0	0	0	0	0	0	0	0	0	0	0	1	0	0	0	0	0			tae-MIR10520	0	0	0	0	0	0	0	0	0	0	2	0	0	0	0	0	0	0
vun-MIR164	2	0	4	0	1	1	2	0	0	0	0	3	0	2	0	1	0	0			tae-MIR1118	0	0	0	0	0	0	1	0	0	0	0	0	0	0	0	0	0	0
vun-MIR168	0	0	1	0	0	0	0	0	0	0	0	0	0	0	0	0	0	0			tae-MIR1124	0	0	0	0	0	0	0	0	0	0	0	0	0	0	1	0	0	0
vun-MIR319b	0	0	1	0	0	0	0	0	1	0	0	0	0	1	0	0	0	2			tae-MIR1128	0	0	0	0	0	0	0	0	0	0	0	1	0	0	0	0	0	0
																					tae-MIR1134	0	0	0	0	0	0	0	3	0	0	1	0	0	0	0	0	0	0
																					tae-MIR159b	0	0	0	0	0	0	0	1	0	0	0	0	0	0	0	0	0	0
																					tae-MIR160	0	1	0	0	0	0	0	0	0	0	0	0	1	0	0	0	0	0
																					tae-MIR167c	0	0	1	0	0	0	0	0	0	0	0	0	0	0	0	0	1	0
																					tae-MIR319	0	0	0	0	0	0	0	0	0	0	1	0	0	0	0	0	0	0
																					tae-MIR395b	0	0	0	0	0	0	0	0	0	0	0	0	0	1	0	0	0	0
																					tae-MIR408	1	0	0	0	0	0	0	0	0	0	0	0	0	0	0	0	0	0
																					tae-MIR444a	0	0	0	0	0	0	0	1	0	0	0	0	0	0	0	0	0	0
																					tae-MIR5048	0	1	0	0	0	0	0	0	0	0	0	0	0	0	0	0	1	1
																					tae-MIR5384	0	0	0	0	0	0	0	0	0	0	1	0	0	0	1	0	0	0
																					tae-MIR9665	1	0	0	0	0	0	0	0	0	0	0	0	0	0	0	0	0	0
																					tae-MIR9666c	0	0	0	0	0	0	0	0	0	1	0	0	0	0	0	0	0	0
																					tae-MIR9670	0	0	0	0	0	0	0	0	0	0	0	0	0	0	0	0	1	0
																					tae-MIR9672a	0	0	0	0	0	0	0	1	0	0	0	0	0	0	0	0	0	0
																					tae-MIR9674a	0	0	0	0	0	0	1	0	0	0	0	0	0	0	0	1	0	0
																					tae-MIR9677b	0	0	0	0	0	1	0	0	0	0	0	0	0	0	0	0	0	0
																					vun-MIR1507b	0	0	0	0	0	0	0	0	0	1	0	0	0	0	0	0	0	0
																					vun-MIR164	0	0	0	0	1	1	0	0	1	0	0	0	1	0	0	0	0	0
																					vun-MIR319b	0	0	0	0	0	0	0	1	0	0	0	0	0	2	0	0	0	1
																					vun-MIR399a	0	0	0	0	0	0	1	0	0	0	0	0	0	0	0	0	0	0
[truncated: 49 more columns]

## Sheet: Study number three (GSE81616)
Supplementary File S5: Final expression matrices for each study.
ID	Control_1	Control_2	Sunflower_oil_1	Sunflower_oil_2
miR156c-Probable	0	1	0	1
miR156f-Known	0	0	1	0
miR156i-Probable	0	0	1	0
miR156j-Probable	0	0	0	1
miR156k-Known	0	0	1	0
miR156l-Known	0	0	1	0
miR156m-Known	0	0	1	0
miR156p-Known	0	0	1	0
miR156q-Known	0	0	1	0
miR156r-Known	0	0	1	0
miR159d-Probable	0	1	1	0
miR159e-Probable	0	1	1	0
miR159h-Probable	0	0	1	1
miR162a-Probable	0	0	0	1
miR162b-Known	0	0	0	1
miR164f-Known	0	1	0	0
miR166d-Probable	1	0	0	0
miR166k-Known	0	2	0	0
miR166m-Known	1	0	0	0
miR166n-Known	0	1	0	0
miR166o-Known	8	9	2	5
miR167a-Known	0	4	0	0
miR167e-Known	0	4	0	1
miR172f-Known	1	7	2	1
miR396b-Known	1	0	0	0
miR396e-Known	1	0	0	2
miR396f-Known	0	1	0	0
miR396g-Known	0	1	0	0
miR479d-Known	3	1	2	4
miR482a-Known	2	0	0	1
miR482b-Known	0	0	1	1
miR6118c-Probable	0	0	3	0
miR7122a-Known	0	0	2	2
miR7122b-Known	0	0	2	2
miR845-Probable	2	1	0	5
miR858-Probable	0	0	1	0
miRN10-Novel	0	0	0	1
miRN1-Novel	0	2	0	0
miRN27-Novel	0	2	0	0
miRN33-Novel	0	1	0	0
miRN35-Novel	0	0	2	0
miRN37-Novel	2	1	0	0
miRN39-Novel	0	2	0	0
miRN40-Novel	4	5	4	7
miRN42-Novel	1	2	4	4
miRN46-Novel	0	0	0	1
miRN48-Novel	0	1	0	0
miRN49b-Novel	3	0	0	0
miRN54-Novel	2	2	2	2
miRN56-Novel	0	0	0	1
miRN60-Novel	1	0	0	0
miRN70-Novel	4	0	0	0
miRN73-Novel	1	0	0	0
miRN84-Novel	0	0	2	0

## Sheet: Study number four (GSE113598)
Supplementary File S5: Final expression matrices for each study.
ID	Control_1	Control_2	Control_3	Soy-based_1	Soy-based_2	Soy-based_3
gma-MIR1507a	0	0	0	0	0	4
gma-MIR1507b	0	0	0	0	0	4
gma-MIR156h	5	0	0	0	0	0
gma-MIR156k	5	0	0	0	0	0
gma-MIR156n	5	0	0	0	0	0
gma-MIR156o	5	0	0	0	0	0
gma-MIR164a	0	0	0	0	2	0
gma-MIR164f	0	0	0	0	0	1
gma-MIR408b	0	0	0	0	0	1
gma-MIR4369	0	0	0	2	0	0
gma-MIR6300	0	0	0	0	5	0

## Sheet: Study number five (GSE81619)
Supplementary File S5: Final expression matrices for each study.
ID	high	low
bna-MIR168a	5	0
bna-MIR169b	0	1
bna-MIR403	1	0
ghr-MIR156d	1	0
gma-MIR10405e	1	0
gma-MIR1509a	1	0
gma-MIR1520p	1	0
gma-MIR1525	2	0
gma-MIR156b	2	1
gma-MIR156e	2	0
gma-MIR156f	2	1
gma-MIR166k	0	1
gma-MIR167e	0	1
gma-MIR167f	0	1
gma-MIR167h	0	1
gma-MIR167i	0	1
gma-MIR168a	6	0
gma-MIR168b	5	0
gma-MIR172a	1	0
gma-MIR172b	1	0
gma-MIR172f	1	0
gma-MIR172h	0	1
gma-MIR172i	2	0
gma-MIR172l	2	0
gma-MIR391	1	0
gma-MIR4403	2	0
gma-MIR4997	1	0
gma-MIR5031	1	0
gma-MIR5032	6	5
gma-MIR5042	0	1
gma-MIR5368	4	0
gma-MIR5674a	0	1
gma-MIR6300	15	1
gma-MIR9724b	1	0
hvu-MIR168	1	1
hvu-MIR6181	1	0
mtr-MIR1507	2	0
mtr-MIR156a	2	0
mtr-MIR156g	1	0
mtr-MIR166b	1	0
mtr-MIR166c	0	1
mtr-MIR166f	0	1
mtr-MIR168b	5	0
mtr-MIR168c	5	0
mtr-MIR172b	1	0
mtr-MIR172c	1	0
mtr-MIR2118	1	0
mtr-MIR2199	1	0
mtr-MIR2585a	1	0
mtr-MIR2585b	1	0
mtr-MIR2585c	1	0
mtr-MIR2585d	2	0
mtr-MIR2586a	8	0
mtr-MIR2588a	0	1
mtr-MIR2588b	0	1
mtr-MIR2589	1	0
mtr-MIR2590b	1	0
mtr-MIR2592bp	1	0
mtr-MIR2594	1	0
mtr-MIR2603	2	0
mtr-MIR2608	1	0
mtr-MIR2620	0	1
mtr-MIR2629a	2	0
mtr-MIR2629b	1	0
mtr-MIR2629c	1	0
mtr-MIR2629f	1	0
mtr-MIR2630g	0	1
mtr-MIR2632c	1	0
mtr-MIR2647a	0	1
mtr-MIR2647b	0	1
mtr-MIR2647c	0	1
mtr-MIR2656a	1	0
mtr-MIR2656c	1	0
mtr-MIR2656d	1	0
mtr-MIR2656e	1	0
mtr-MIR2663	1	0
mtr-MIR2670b	0	1
mtr-MIR2670c	2	0
mtr-MIR2671a	0	1
mtr-MIR2671b	1	0
mtr-MIR2671h	0	1
mtr-MIR5205b	1	0
mtr-MIR5211	2	1
mtr-MIR5236a	2	0
mtr-MIR5236b	2	0
mtr-MIR5236c	2	0
mtr-MIR5236d	2	0
mtr-MIR5236e	2	0
mtr-MIR5239	1	0
mtr-MIR5258	1	0
mtr-MIR5273	2	0
mtr-MIR5281a	1	0
mtr-MIR5281b	2	0
mtr-MIR5281c	2	0
mtr-MIR5281d	2	0
mtr-MIR5281e	2	0
mtr-MIR5281f	2	0
mtr-MIR5284a	1	0
mtr-MIR5284c	1	0
mtr-MIR5284d	1	0
mtr-MIR5284e	1	0
mtr-MIR5284f	1	0
mtr-MIR5284g	1	0
mtr-MIR5286a	1	0
mtr-MIR5287b	4	0
mtr-MIR5289a	1	0
mtr-MIR5289b	1	0
mtr-MIR5298b	1	0
mtr-MIR5555	1	0
mtr-MIR5741c	1	0
mtr-MIR5745a	1	0
osa-MIR1431	1	0
osa-MIR156k	2	0
osa-MIR164f	2	9
osa-MIR166g	0	1
osa-MIR166h	0	1
osa-MIR168a	1	1
osa-MIR1846b	1	0
osa-MIR1851	3	0
osa-MIR1862a	1	0
osa-MIR1862b	0	1
osa-MIR1862d	1	0
osa-MIR1862e	1	0
osa-MIR2118n	1	0
osa-MIR2918	1	0
osa-MIR396g	1	0
osa-MIR396h	4	0
osa-MIR399c	3	2
osa-MIR5075	1	0
osa-MIR5082	1	0
osa-MIR5144	4	2
osa-MIR535	3	0
osa-MIR5821	0	1
osa-MIR812a	1	0
pta-MIR948	3	0
pta-MIR952a	0	1
rgl-MIR7801	1	0
sbi-MIR156d	2	0
sbi-MIR156e	0	1
sbi-MIR156f	0	1
sbi-MIR164a	0	1
sbi-MIR166f	0	1
sbi-MIR166h	1	0
sbi-MIR166k	0	1
sbi-MIR168	1	1
sbi-MIR396c	0	1
sbi-MIR528	1	0
sbi-MIR5384	0	1
sbi-MIR5566	1	0
sbi-MIR6224a	1	0
sbi-MIR6224c	1	0
tae-MIR1122a	1	0
tae-MIR1122b	3	0
tae-MIR1128	1	0
tae-MIR1134	7	2
tae-MIR1136	1	0
tae-MIR1137a	1	0
tae-MIR171a	0	1
tae-MIR9662a	1	0
tae-MIR9662b	1	0
vun-MIR168	5	0
vun-MIR172	1	0
vun-MIR408	0	1
zma-MIR156j	2	0
zma-MIR159f	1	0
zma-MIR166l	0	1
zma-MIR166m	0	1
zma-MIR168a	1	1
zma-MIR168b	1	1
zma-MIR169b	0	1
zma-MIR172b	1	0
zma-MIR172e	2	0
zma-MIR2118a	1	0
zma-MIR390b	1	0
zma-MIR395o	0	1
zma-MIR397a	0	1

## Sheet: Study number six (GSE61025)
Supplementary File S5: Final expression matrices for each study.
ID	Control_1	Control_2	Control_3	Control_4	food-deprived_1	food-deprived_2	food-deprived_3	food-deprived_4	food-deprived_5	food-deprived_6
bna-MIR159	0	0	0	0	0	0	0	0	1	0
bna-MIR169b	0	0	0	0	1	0	0	0	0	0
bna-MIR2111b	0	0	0	0	0	0	0	0	0	1
bna-MIR6035	0	0	0	0	0	1	0	0	0	0
ghr-MIR167b	1	0	0	0	0	0	0	0	0	0
ghr-MIR482a	0	0	0	0	0	0	0	0	0	1
ghr-MIR7493	0	0	0	0	0	0	0	1	0	0
ghr-MIR7501	0	0	0	0	0	0	0	1	0	0
ghr-MIR7503	1	0	0	0	0	0	0	0	0	0
ghr-MIR7509	0	0	0	1	0	0	0	0	0	0
gma-MIR10407c	0	0	0	0	0	0	0	0	2	0
gma-MIR10424a	1	0	0	0	0	0	0	0	0	0
gma-MIR10448	1	0	0	0	0	0	0	0	0	0
gma-MIR1515b	0	1	0	0	0	0	0	0	0	0
gma-MIR1524	0	0	0	0	0	0	0	0	1	0
gma-MIR1526	0	0	0	0	0	0	0	0	1	0
gma-MIR1533	0	0	0	0	0	0	1	0	0	0
gma-MIR1534	0	0	1	0	0	0	0	0	0	0
gma-MIR1535b	0	0	0	0	1	0	0	0	0	0
gma-MIR156r	0	0	0	0	0	0	0	1	0	0
gma-MIR162a	0	0	0	0	0	0	1	0	0	0
gma-MIR166l	0	0	0	0	1	0	0	0	0	0
gma-MIR167c	1	0	0	0	0	0	0	0	0	0
gma-MIR167l	0	1	0	0	0	0	0	0	0	0
gma-MIR169v	0	0	0	0	0	1	0	0	0	0
gma-MIR172i	0	0	4	3	2	2	4	2	1	7
gma-MIR172l	0	0	5	3	2	2	4	2	1	7
gma-MIR2118a	0	0	0	0	0	0	0	1	0	0
gma-MIR319i	0	0	0	0	0	0	0	0	1	0
gma-MIR4342	0	0	0	0	0	1	0	0	0	0
gma-MIR4352b	0	0	1	0	0	0	0	1	1	2
gma-MIR4403	2	0	0	0	0	0	0	0	0	0
gma-MIR4416b	0	0	0	0	0	0	0	0	1	0
gma-MIR5031	1	0	0	0	0	0	0	0	0	0
gma-MIR5370	0	2	0	0	0	0	0	0	0	0
gma-MIR5764b	0	1	0	0	0	0	0	0	0	0
gma-MIR5766	0	0	0	0	0	0	0	0	1	0
gma-MIR5770b	0	0	0	1	0	0	0	0	0	0
gma-MIR5780b	1	0	0	0	0	0	0	0	0	0
gma-MIR6300	10	4	3	2	5	2	4	8	7	7
gma-MIR9724	0	0	0	0	1	0	0	0	0	0
gma-MIR9743	0	0	0	0	0	0	0	0	1	0
gma-MIR9760	0	0	0	0	0	0	0	1	0	0
hvu-MIR5049c	2	0	0	0	0	0	0	0	0	0
hvu-MIR5052	0	0	0	1	0	0	0	0	0	0
hvu-MIR6193	1	0	0	0	0	0	0	0	0	0
hvu-MIR6203	0	0	0	0	0	0	1	0	0	0
mtr-MIR1509a	1	0	0	0	0	0	0	0	0	0
mtr-MIR156a	0	0	0	1	0	0	0	0	0	0
mtr-MIR2086	1	0	0	0	0	0	0	0	0	0
mtr-MIR2111e	1	0	0	0	0	0	0	0	0	0
mtr-MIR2590d	8	0	0	0	0	0	1	1	0	0
mtr-MIR2591	0	0	0	0	1	0	0	0	0	0
mtr-MIR2599	0	0	1	0	0	0	0	0	0	0
mtr-MIR2614	0	1	0	0	0	0	0	0	0	0
mtr-MIR2615a	2	0	0	0	0	0	0	0	0	0
mtr-MIR2615b	2	0	0	0	0	0	0	0	0	0
mtr-MIR2616	0	0	1	0	0	0	0	0	0	0
mtr-MIR2618b	0	0	0	0	0	0	0	0	1	0
mtr-MIR2631	0	0	0	1	0	0	0	0	0	0
mtr-MIR2643a	0	0	2	0	0	0	0	0	1	1
mtr-MIR2655a	0	1	0	0	0	0	0	2	0	0
mtr-MIR2655f	1	0	0	0	0	0	0	0	0	0
mtr-MIR2656a	2	4	0	0	1	0	0	2	1	1
mtr-MIR2656c	2	4	0	0	1	0	0	2	1	1
mtr-MIR2656d	2	4	0	0	1	0	0	2	1	1
mtr-MIR2656e	2	4	0	0	1	0	0	2	1	1
mtr-MIR2671i	0	0	0	0	0	0	0	1	0	0
mtr-MIR2675	1	0	0	0	0	0	0	0	0	0
mtr-MIR2678	0	0	0	0	0	0	1	0	0	0
mtr-MIR395f	0	0	0	0	1	0	0	0	0	0
mtr-MIR5205c	0	0	0	0	0	0	0	1	0	0
mtr-MIR5246	0	0	0	1	0	0	0	0	0	0
mtr-MIR5287a	0	0	0	1	0	0	0	0	0	0
mtr-MIR5291a	1	0	0	0	0	0	0	0	0	0
osa-MIR1424	1	0	0	0	0	0	0	0	0	0
osa-MIR156c	1	0	0	0	0	0	0	0	0	0
osa-MIR156g	1	0	0	0	0	0	0	0	0	0
osa-MIR156j	0	0	0	0	1	0	0	1	3	0
osa-MIR160b	0	1	0	0	0	0	0	0	0	0
osa-MIR167e	0	0	0	0	1	0	0	0	0	0
osa-MIR167g	1	0	0	0	0	0	0	0	0	0
osa-MIR169e	0	0	0	0	0	1	0	0	0	0
osa-MIR169n	0	0	0	0	0	0	0	1	0	0
osa-MIR169r	0	0	0	0	0	0	1	0	0	0
osa-MIR1857	0	0	0	0	0	1	0	0	0	0
osa-MIR1858b	1	0	0	0	0	0	0	0	0	0
osa-MIR1877	1	0	0	0	0	0	0	0	0	0
osa-MIR1879	0	0	0	0	0	1	0	0	0	0
osa-MIR2101	1	0	0	0	0	0	0	0	0	0
osa-MIR2103	0	1	0	0	1	0	0	0	1	1
osa-MIR2879	0	0	0	0	0	0	0	0	1	0
osa-MIR2927	0	1	0	0	0	0	0	0	0	0
osa-MIR3982	1	0	0	0	0	0	0	0	0	0
osa-MIR399i	0	0	1	0	0	0	0	0	0	0
osa-MIR419	0	0	0	0	0	0	0	1	0	0
osa-MIR444b	0	0	0	0	0	0	0	0	0	1
osa-MIR5072	0	0	1	0	0	0	0	0	0	0
osa-MIR5075	1	0	1	0	0	0	0	0	0	1
osa-MIR5077	1	0	0	1	0	0	0	0	0	0
osa-MIR5078	0	0	1	0	0	0	0	0	0	0
osa-MIR5082	2	0	0	0	0	0	0	0	0	0
osa-MIR5144	0	0	0	0	1	0	0	0	0	0
osa-MIR5149	1	0	0	0	0	0	0	0	0	0
osa-MIR5158	0	0	0	0	1	0	0	0	0	0
osa-MIR5179	1	0	0	0	0	0	0	0	0	0
osa-MIR529b	0	1	0	0	0	0	0	0	0	0
osa-MIR5519	0	0	1	0	0	0	0	0	0	0
osa-MIR5541	1	0	0	0	0	0	0	0	0	0
osa-MIR5791	0	0	0	0	0	0	0	0	1	0
osa-MIR5793	0	0	0	0	0	1	0	0	0	0
osa-MIR5813	0	0	0	0	0	0	0	0	1	0
osa-MIR5820	0	1	0	0	0	0	0	0	0	0
osa-MIR5825	0	0	0	0	0	0	0	0	1	0
osa-MIR5826	0	0	0	0	1	0	0	0	0	0
osa-MIR812b	0	0	1	0	0	0	0	0	0	0
osa-MIR812e	0	0	0	0	0	0	0	0	1	0
osa-MIR812i	0	0	1	0	0	0	0	0	0	0
pta-MIR159b	0	0	0	1	0	0	0	0	0	0
pta-MIR166b	0	0	0	0	0	0	0	1	0	0
rgl-MIR5142	0	0	0	0	0	1	0	0	0	0
sbi-MIR156e	58	68	52	143	94	129	79	118	191	145
sbi-MIR160f	0	0	0	0	0	0	0	0	1	0
sbi-MIR169e	1	0	0	0	0	0	0	0	0	0
sbi-MIR169j	0	0	0	0	0	1	0	0	0	0
sbi-MIR172a	0	0	0	0	0	0	0	0	1	0
sbi-MIR399i	0	0	0	0	1	0	0	0	0	0
sbi-MIR437w	0	0	0	0	0	0	0	0	1	0
sbi-MIR5564c	1	0	0	0	0	0	0	0	0	0
sbi-MIR5568b	0	0	0	1	0	0	0	0	0	0
tae-MIR171a	0	0	0	0	0	1	0	0	0	0
tae-MIR5084	0	0	0	0	0	0	0	0	1	0
tae-MIR5175	1	0	0	0	0	0	0	0	0	0
vun-MIR399a	0	0	0	0	0	1	0	0	0	0
zma-MIR164a	0	1	0	0	0	0	0	0	0	0
zma-MIR164c	0	0	0	0	0	1	0	0	0	0
zma-MIR166i	0	0	0	0	0	0	0	0	0	1
zma-MIR167b	0	0	0	0	0	0	1	0	0	0
zma-MIR167g	0	1	0	0	0	0	0	0	0	0
zma-MIR167h	0	0	0	0	1	0	0	0	0	0
zma-MIR167i	0	0	0	0	0	0	0	0	1	0
zma-MIR172e	0	0	4	3	2	2	3	2	1	6
zma-MIR393a	1	0	0	0	0	0	0	0	0	0
zma-MIR395a	0	0	0	0	0	0	0	0	0	1
zma-MIR399e	0	0	0	0	1	0	0	0	0	0
zma-MIR529	0	0	0	0	0	0	0	0	0	1

## Sheet: Study number seven (GSE92897)
Supplementary File S5: Final expression matrices for each study.
Pig experiment method 1									Pig experiment method 2									Rat experiment
ID	Maize-fed_1	Maize-fed_2	Maize-fed_3	Cow_milk-fed_1	Cow_milk-fed_2	Cow_milk-fed_3			ID	Maize-fed_1	Maize-fed_2	Maize-fed_3	Cow_milk-fed_1	Cow_milk-fed_2	Cow_milk-fed_3			ID	Potato-fed_1	Potato-fed_2	Potato-fed_3	Rice-fed_1	Rice-fed_2	Rice-fed_3	Control-fed_1	Control-fed_2	Control-fed_3
bta-let-7a-1	0	0	0	0	2	0			bta-mir-99b	8	15	97	20	87	39			osa-MIR11341	1	0	0	0	0	0	0	0	0
bta-let-7a-2	0	0	0	0	2	0			bta-mir-99a	3	0	43	25	79	11			osa-MIR1427	0	0	1	0	0	0	0	0	0
bta-let-7a-3	0	0	0	0	2	0			bta-mir-9851	3	0	1	0	0	0			osa-MIR156g	0	0	0	0	1	0	0	0	0
bta-let-7b	0	0	1	0	3	0			bta-mir-98	1	0	0	3	47	2			osa-MIR156i	0	0	0	0	0	0	0	1	0
bta-let-7c	0	0	1	0	0	0			bta-mir-95	0	0	0	0	1	0			osa-MIR159a	0	0	0	0	0	1	0	0	0
bta-let-7d	0	0	0	1	2	0			bta-mir-935	0	1	1	1	2	1			osa-MIR159b	0	0	0	0	0	1	0	0	0
bta-let-7e	0	0	0	0	1	0			bta-mir-92b	8	62	137	135	1513	69			osa-MIR164f	0	1	0	0	0	0	0	0	0
bta-let-7f-1	0	0	0	0	6	0			bta-mir-885	1	0	9	3	2	0			osa-MIR166a	0	2	0	0	0	0	0	0	0
bta-let-7f-2	0	0	0	0	6	0			bta-mir-874	11	2	13	29	17	8			osa-MIR166d	0	2	0	0	0	0	0	0	0
bta-let-7i	0	0	0	1	1	0			bta-mir-769	34	3	48	39	72	20			osa-MIR166f	0	2	0	0	0	0	0	0	0
bta-mir-100	0	0	0	0	1	0			bta-mir-744	9	31	73	45	90	41			osa-MIR166g	0	0	0	1	0	0	0	0	0
bta-mir-101-1	0	1	1	1	2	0			bta-mir-708	0	0	3	0	4	0			osa-MIR166h	0	0	0	1	0	0	0	0	0
bta-mir-101-2	0	0	1	1	2	0			bta-mir-671	22	7	39	30	49	21			osa-MIR167e	0	0	1	0	0	0	0	0	0
bta-mir-10174	0	0	0	0	1	0			bta-mir-652	0	0	5	8	17	2			osa-MIR167i	0	0	1	0	0	0	0	0	0
bta-mir-10181	0	0	0	0	0	1			bta-mir-628	0	0	0	0	14	0			osa-MIR168a	0	0	0	1	0	0	0	0	0
bta-mir-10183	0	0	0	0	1	0			bta-mir-582	0	0	23	5	20	0			osa-MIR168b	0	0	0	0	0	0	0	1	0
bta-mir-10185	0	0	0	1	0	0			bta-mir-574	1	0	0	0	0	0			osa-MIR169r	0	1	0	0	0	0	0	0	0
bta-mir-103-1	0	0	3	1	4	4			bta-mir-545	0	0	1	0	2	6			osa-MIR1846e	0	0	0	0	0	1	0	0	0
bta-mir-103-2	0	0	3	1	4	4			bta-mir-542	2	0	4	0	1	0			osa-MIR1848	0	0	0	0	0	0	0	1	0
bta-mir-106b	0	1	0	3	4	0			bta-mir-532	5	3	79	36	189	39			osa-MIR1851	0	2	0	0	0	0	0	0	0
bta-mir-107	0	0	3	1	4	4			bta-mir-505	0	3	22	19	46	12			osa-MIR1856	0	0	0	0	0	0	1	2	0
bta-mir-10a	0	0	0	1	0	0			bta-mir-503	0	0	0	0	1	0			osa-MIR1860	0	1	0	0	0	0	0	0	0
bta-mir-10b	1	0	3	0	5	0			bta-mir-500	7	1	30	18	33	2			osa-MIR1863a	0	0	0	0	0	0	0	0	1
bta-mir-11972	1	0	2	0	0	0			bta-mir-499	0	0	16	0	5	0			osa-MIR1863c	0	1	0	0	0	0	0	0	0
bta-mir-11974	0	0	1	0	0	0			bta-mir-497	1	0	14	2	28	11			osa-MIR1881	0	0	0	0	0	0	0	0	1
bta-mir-11981	2	0	0	0	0	0			bta-mir-494	0	0	5	2	0	2			osa-MIR1882b	0	0	0	0	0	0	0	1	1
bta-mir-11987	2	0	1	4	4	2			bta-mir-493	0	0	0	0	1	0			osa-MIR2091	0	1	0	0	0	0	0	0	0
bta-mir-11988	0	0	1	0	0	0			bta-mir-487b	0	0	4	0	18	0			osa-MIR2092	0	2	2	0	1	0	0	5	1
bta-mir-11990	0	0	0	0	1	0			bta-mir-484	21	5	170	173	865	78			osa-MIR2118h	0	0	0	0	0	0	0	2	0
bta-mir-11991	0	0	0	0	1	0			bta-mir-455	6	3	61	3	9	0			osa-MIR2118i	0	0	0	0	1	1	0	0	0
bta-mir-11999	0	0	0	0	0	1			bta-mir-451	74	0	1396	691	9517	1095			osa-MIR2118j	0	1	0	0	0	0	0	0	0
bta-mir-12030	0	0	2	1	0	0			bta-mir-450b	0	0	19	0	4	1			osa-MIR2118o	0	0	0	0	0	0	1	0	0
bta-mir-12034	0	0	2	1	0	0			bta-mir-429	1	0	7	4	30	1			osa-MIR2118r	0	0	0	0	0	0	0	1	0
bta-mir-12058	1	0	1	3	9	0			bta-mir-425	25	2	238	387	1339	274			osa-MIR2275d	1	0	0	0	0	0	0	0	0
bta-mir-1246	0	0	0	0	1	0			bta-mir-424	2	0	19	2	6	0			osa-MIR2870	3	0	0	1	0	1	0	5	2
bta-mir-1247	0	0	1	5	0	0			bta-mir-423	5253	210	4662	14560	20416	6828			osa-MIR2877	1	0	0	0	0	0	0	0	0
bta-mir-125a	0	0	0	1	0	0			bta-mir-421	2	0	14	4	34	0			osa-MIR2918	0	3	0	0	0	0	0	0	0
bta-mir-1260b	0	0	5	4	23	4			bta-mir-382	0	0	3	0	3	0			osa-MIR2919	2	0	0	1	2	2	1	7	8
bta-mir-127	1	0	2	0	1	0			bta-mir-381	8	1	104	13	141	2			osa-MIR2924	0	0	26	0	0	0	0	2	0
bta-mir-128-1	0	0	0	1	10	0			bta-mir-378b	10	3	38	12	38	6			osa-MIR2930	0	0	1	0	0	0	0	0	1
bta-mir-128-2	0	0	0	1	10	0			bta-mir-374b	0	0	1	0	6	0			osa-MIR319a	0	0	1	0	0	0	1	0	0
bta-mir-1306	0	0	0	2	1	0			bta-mir-374a	0	0	1	0	10	0			osa-MIR395m	0	1	0	0	0	0	0	0	0
bta-mir-1307	0	0	0	1	0	0			bta-mir-371	0	0	0	1	0	0			osa-MIR396g	0	0	0	0	0	0	0	1	0
bta-mir-130a	0	0	0	0	3	0			bta-mir-363	3	0	22	33	229	71			osa-MIR396h	0	0	0	0	0	0	0	0	1
bta-mir-130b	0	0	2	0	3	0			bta-mir-361	1	1	20	12	107	0			osa-MIR3980a	0	0	0	0	0	0	0	0	1
bta-mir-133a-1	0	0	4	0	5	0			bta-mir-34c	1	0	0	0	3	0			osa-MIR3980b	0	0	0	0	0	0	0	0	1
bta-mir-133a-2	0	0	4	0	5	0			bta-mir-34a	0	0	0	1	0	0			osa-MIR408	0	0	0	0	0	0	0	1	1
bta-mir-133b	0	0	1	0	0	0			bta-mir-345	2	0	19	8	13	5			osa-MIR439i	0	4	0	0	0	0	0	0	0
bta-mir-133c	0	0	4	0	5	0			bta-mir-342	5	7	32	34	222	13			osa-MIR5075	0	2	0	0	0	0	0	1	0
bta-mir-140	0	1	1	1	0	3			bta-mir-340	1	0	1	0	12	0			osa-MIR5077	1	0	2	0	2	1	0	0	0
bta-mir-141	0	0	1	0	1	0			bta-mir-335	2	1	11	5	63	2			osa-MIR5083	0	0	0	0	2	2	0	0	0
bta-mir-142	1	0	10	7	140	8			bta-mir-331	0	1	10	9	16	1			osa-MIR5143a	0	0	0	0	1	0	0	0	0
bta-mir-143	1	1	6	0	0	0			bta-mir-328	18	2	28	23	39	13			osa-MIR5144	0	1	0	0	0	0	0	0	0
bta-mir-1434	0	0	0	0	1	1			bta-mir-326	2	0	8	6	19	13			osa-MIR5150	0	1	0	0	0	0	0	0	0
bta-mir-148a	0	0	1	0	2	0			bta-mir-324	4	0	9	3	12	2			osa-MIR5160	1	0	0	0	0	0	0	0	0
bta-mir-148b	0	0	0	0	1	0			bta-mir-32	0	0	0	0	0	0			osa-MIR5179	0	1	0	0	0	0	0	0	0
bta-mir-148d	0	0	1	0	2	0			bta-mir-31	0	0	2	0	0	1			osa-MIR5484	0	0	1	0	0	0	0	0	0
bta-mir-149	1	0	0	1	0	0			bta-mir-30e	16	3	414	91	2230	9			osa-MIR5491	0	0	0	1	0	0	0	0	0
bta-mir-150	1	0	0	3	12	1			bta-mir-30d	18	23	676	137	1866	47			osa-MIR5493	0	0	1	0	0	0	0	1	0
bta-mir-151	0	0	5	1	5	0			bta-mir-30c	3	0	43	18	400	3			osa-MIR5494	0	0	0	0	0	0	0	1	0
bta-mir-152	0	0	0	0	0	1			bta-mir-30b	2	1	136	28	423	20			osa-MIR5503	0	0	0	0	0	1	0	0	0
bta-mir-1584	0	0	0	0	1	0			bta-mir-30a	40	12	857	93	845	17			osa-MIR5507	0	1	0	0	0	0	0	0	0
bta-mir-15a	0	0	0	0	1	0			bta-mir-29c	0	0	8	3	46	3			osa-MIR5510	0	0	0	0	0	0	0	1	0
bta-mir-15b	0	0	1	0	0	0			bta-mir-29a	4	0	66	30	321	23			osa-MIR5512a	0	0	0	0	0	0	0	1	0
bta-mir-16b	0	0	0	0	28	0			bta-mir-299	0	0	4	0	0	0			osa-MIR5512b	0	0	0	0	0	0	0	1	0
bta-mir-17	0	0	0	0	2	0			bta-mir-296	451	197	270	233	167	297			osa-MIR5518	0	0	0	0	0	0	0	1	0
bta-mir-1777b	0	0	0	0	1	0			bta-mir-28	49	0	302	337	1149	159			osa-MIR5529	0	0	1	0	0	0	0	0	0
bta-mir-181a-1	0	0	2	0	5	0			bta-mir-27b	115	99	2186	1123	3525	718			osa-MIR5535	0	0	0	0	0	1	0	0	0
bta-mir-181a-2	0	0	2	0	5	0			bta-mir-27a	14	7	154	66	879	95			osa-MIR5539a	0	0	0	0	0	0	0	1	0
bta-mir-181b-1	0	0	0	0	1	0			bta-mir-2483	0	0	3	4	12	4			osa-MIR5539b	0	0	0	0	0	0	0	1	0
bta-mir-181b-2	0	0	0	0	1	0			bta-mir-2411	0	0	3	1	0	0			osa-MIR5798	0	0	1	0	0	0	0	0	0
bta-mir-1835	0	0	0	0	1	0			bta-mir-23b	0	0	26	5	58	14			osa-MIR5801b	0	0	0	1	0	0	0	0	0
bta-mir-1842	1	0	0	0	0	0			bta-mir-23a	8	25	91	44	366	62			osa-MIR5824	0	1	0	0	0	0	0	0	0
bta-mir-186	1	0	0	0	0	0			bta-mir-2320	12	0	37	39	120	1			osa-MIR5837	1	0	0	0	0	0	0	0	0
bta-mir-191	0	0	0	0	1	0			bta-mir-224	0	0	2	0	2	0			osa-MIR7692	0	0	0	0	0	0	1	0	0
bta-mir-191b	0	0	0	0	1	0			bta-mir-222	6	2	33	26	107	0			osa-MIR810a	0	0	2	0	0	0	0	0	0
bta-mir-192	0	3	3	9	21	2			bta-mir-221	10	0	181	176	298	59			osa-MIR810b	0	0	2	0	0	0	0	0	0
bta-mir-194-1	0	0	1	0	0	0			bta-mir-22	0	20	10699	0	0	0			osa-MIR812i	0	0	1	0	0	0	0	0	0
bta-mir-194-2	0	0	1	0	0	0			bta-mir-219b	0	0	0	0	1	0			osa-MIR812j	1	0	0	0	0	0	0	0	0
bta-mir-194b	0	0	1	0	0	0			bta-mir-215	49	103	243	227	1347	280			osa-MIR812u	0	0	0	0	0	0	1	0	0
bta-mir-194b-2	0	0	1	0	0	0			bta-mir-214	2	4	47	11	25	10			osa-MIR812v	0	0	0	0	0	1	0	0	0
bta-mir-196a-2	0	1	0	0	0	0			bta-mir-212	0	1	1	2	7	1			osa-MIR815b	0	1	0	0	0	0	0	0	0
bta-mir-199a-1	0	0	4	0	3	0			bta-mir-210	66	75	289	77	91	92			osa-MIR818b	0	0	1	0	0	0	0	0	0
bta-mir-199a-2	0	0	4	0	3	0			bta-mir-21	0	0	0	0	0	0			osa-MIR818f	0	0	0	0	0	1	0	0	0
bta-mir-199b	0	0	4	0	5	0			bta-mir-20b	0	0	2	0	11	0			osa-MIR820c	0	0	0	0	0	1	0	0	0
bta-mir-19b	0	0	0	0	1	0			bta-mir-20a	0	0	3	4	102	0			rgl-MIR164	0	0	0	0	0	0	1	0	0
bta-mir-19b-2	0	0	0	0	1	0			bta-mir-205	0	1	4	14	41	12			rgl-MIR5139	0	0	0	0	0	5	0	0	0
bta-mir-208b	0	0	2	0	0	0			bta-mir-204	0	0	25	8	1	0			rgl-MIR5141	0	0	0	0	0	1	0	0	0
bta-mir-21	0	0	0	0	0	0			bta-mir-202	0	0	1	0	2	0			rgl-MIR7797a	0	0	0	0	0	2	0	0	0
bta-mir-210	1	2	1	1	1	1			bta-mir-19b	0	0	0	0	0	0			rgl-MIR7810	0	0	1	0	0	0	0	0	0
bta-mir-215	0	5	2	0	1	1			bta-mir-19a	1	0	10	10	104	0			stu-MIR166b	0	0	0	1	0	0	0	0	0
bta-mir-216b	2	0	0	0	0	2			bta-mir-199b	53	3	926	72	523	93			stu-MIR169g	0	0	0	0	1	0	0	0	0
bta-mir-22	1	0	0	0	0	0			bta-mir-196b	0	0	0	0	4	0			stu-MIR171b	0	1	0	0	0	0	0	0	0
bta-mir-221	2	0	1	5	4	1			bta-mir-195	0	0	1	0	2	0			stu-MIR171c	0	0	0	0	0	0	0	1	0
bta-mir-222	0	0	0	1	0	0			bta-mir-194b	2	0	15	0	21	0			stu-MIR319a	0	3	0	0	0	0	0	0	0
bta-mir-223	0	0	0	2	3	0			bta-mir-193a	0	0	0	0	1	2			stu-MIR5303g	0	0	1	0	0	0	0	0	0
bta-mir-2284z-4	0	0	0	0	0	1			bta-mir-192	168	494	4605	1782	5174	1848			stu-MIR5303h	1	0	1	0	0	0	0	0	1
bta-mir-2284z-5	0	0	2	0	0	0			bta-mir-191	147	1	2278	2511	0	165			stu-MIR5303i	0	0	1	0	0	0	0	0	0
bta-mir-2285ap	0	0	0	0	1	0			bta-mir-18b	0	0	0	0	1	0			stu-MIR5303j	0	0	1	0	0	0	0	0	0
bta-mir-2285ar	0	0	0	0	1	0			bta-mir-18a	2	0	24	22	97	4			stu-MIR6027	0	0	2	0	0	0	0	0	0
bta-mir-2285as-3	0	0	0	0	1	0			bta-mir-187	1	0	0	0	1	2			stu-MIR7982a	0	0	1	0	0	0	0	0	0
bta-mir-2285b-2	0	0	0	0	0	1			bta-mir-186	118	26	903	864	2781	326			stu-MIR7982b	0	0	1	0	0	0	0	0	0
bta-mir-2285bb	0	0	0	1	0	0			bta-mir-185	0	0	2	4	8	2			stu-MIR8010	0	0	0	0	0	0	0	1	0
bta-mir-2285bd	0	0	0	1	1	0			bta-mir-1839	0	0	0	0	1	1
bta-mir-2285bt	0	0	0	1	0	0			bta-mir-183	0	0	1	0	0	1
bta-mir-2285m-3	0	0	0	0	0	1			bta-mir-182	5	3	29	10	136	10
bta-mir-2285o-4	0	0	0	1	0	0			bta-mir-181d	1	0	11	7	79	0
bta-mir-2285r	0	0	0	0	1	0			bta-mir-181c	2	9	50	34	185	25
bta-mir-2296	1	0	0	0	0	0			bta-mir-17	3	0	30	38	229	11
bta-mir-2303	0	0	0	0	0	3			bta-mir-15b	1	1	11	7	84	18
bta-mir-2308	0	0	1	0	0	0			bta-mir-15a	3	0	50	21	504	22
bta-mir-2311	1	0	0	0	1	0			bta-mir-155	0	0	0	1	20	0
bta-mir-2315	0	0	0	0	1	0			bta-mir-152	6	0	53	8	62	13
bta-mir-2330	1	0	0	0	0	0			bta-mir-151	29	1	343	100	439	45
bta-mir-2352	0	0	0	0	2	0			bta-mir-150	29	1	179	604	4536	459
bta-mir-2368	0	0	0	1	0	0			bta-mir-149	30	48	160	26	48	21
bta-mir-2374	1	0	0	0	0	0			bta-mir-148b	1	2	31	11	75	5
bta-mir-2389	0	0	0	0	0	2			bta-mir-148a	175	6	3803	538	2507	290
bta-mir-23a	0	1	1	1	4	0			bta-mir-146b	0	0	3	5	6	1
bta-mir-23b	0	0	0	0	1	0			bta-mir-146a	6	0	34	51	198	60
bta-mir-2406	0	0	0	0	1	0			bta-mir-1468	25	0	86	60	106	42
bta-mir-24-1	0	0	0	0	1	0			bta-mir-145	3	0	43	6	16	6
bta-mir-2413	0	0	1	0	0	0			bta-mir-143	34	36	1228	90	0	298
bta-mir-24-2	0	0	0	0	1	0			bta-mir-142	20	19	416	453	7997	636
bta-mir-2428	2	0	0	0	0	0			bta-mir-140	907	2793	9596	1577	4188	879
bta-mir-2436	0	1	1	0	0	0			bta-mir-139	0	0	11	2	18	0
bta-mir-2446	1	0	0	0	8	1			bta-mir-1343	6	11	15	22	17	5
bta-mir-2448	0	0	0	0	1	0			bta-mir-130b	7	9	77	37	235	29
bta-mir-2461	0	0	0	1	0	2			bta-mir-130a	5	7	61	8	140	4
bta-mir-2467	0	0	0	0	3	0			bta-mir-1307	82	6	233	339	490	213
bta-mir-2478	0	1	0	1	13	0			bta-mir-1306	2	7	14	25	86	3
bta-mir-25	3	0	5	6	77	1			bta-mir-1296	0	1	1	6	2	2
bta-mir-26a-1	0	0	0	1	3	0			bta-mir-1271	0	1	8	1	14	0
bta-mir-26a-2	0	0	0	1	0	0			bta-mir-126	16	1	0	0	0	0
bta-mir-26b	0	0	0	1	0	1			bta-mir-125a	15	2	147	63	181	64
bta-mir-26c	0	0	0	1	3	0			bta-mir-1249	1	0	4	4	20	1
bta-mir-27a	1	0	4	0	2	0			bta-mir-1224	0	0	2	0	2	0
bta-mir-27b	1	3	46	34	73	2			bta-mir-122	0	0	180	19	2	0
bta-mir-28	0	0	1	0	0	0			bta-mir-10b	600	0	3019	1128	8099	1456
bta-mir-2887-1	0	0	1	0	0	1			bta-mir-10a	74	0	836	305	2069	438
bta-mir-2887-2	0	0	1	0	0	1			bta-mir-107	28	0	347	99	726	230
bta-mir-2889	0	0	1	0	0	1			bta-mir-106a	0	0	0	3	2	0
bta-mir-2892	7	1	6	4	3	1			bta-mir-100	3	0	48	20	97	22
bta-mir-2895	0	0	0	1	0	0			bta-let-7i	13	0	187	81	869	81
bta-mir-2897	3	0	0	0	0	0			bta-let-7g	2	0	135	42	668	71
bta-mir-2898	1	0	1	2	1	0			bta-let-7e	0	0	7	0	28	0
bta-mir-2904-1	7	8	12	13	41	3			bta-let-7d	18	8	80	44	491	31
bta-mir-2904-2	7	8	12	13	41	3			bta-let-7c	7	0	105	17	304	19
bta-mir-2904-3	7	8	12	13	41	3			bta-let-7a-1	5	2	85	30	1488	37
bta-mir-296	7	0	3	1	0	3			bta-let-7a-2	3	0	82	28	1485	37
bta-mir-29a	0	0	1	2	2	0			bta-let-7a-3	5	1	87	30	1488	37
bta-mir-29c	0	0	0	0	1	0			bta-let-7b	4	2	77	44	353	44
bta-mir-30a	0	0	1	1	2	1			bta-let-7f-1	9	0	87	53	3439	58
bta-mir-30d	0	0	3	0	3	0			bta-let-7f-2	8	0	92	54	3576	58
bta-mir-30e	0	0	1	0	2	0			bta-mir-101-1	0	1	78	11	232	5
bta-mir-320a-1	11	0	6	7	7	8			bta-mir-101-2	0	0	79	11	234	5
bta-mir-320a-2	11	0	6	7	7	8			bta-mir-10173	1	0	0	0	0	0
bta-mir-328	0	1	0	0	0	0			bta-mir-10174	0	0	26	5	65	14
bta-mir-339a	2	1	0	2	2	1			bta-mir-10175	1	0	1	0	1	2
bta-mir-339b	2	1	0	2	2	1			bta-mir-10177	2	0	0	0	1	0
bta-mir-33b	0	0	0	0	1	0			bta-mir-10181	0	0	0	0	0	1
bta-mir-345	1	0	0	0	0	0			bta-mir-10183	0	0	0	0	1	0
bta-mir-3533	0	0	0	0	0	9			bta-mir-10185	1	0	0	1	0	0
bta-mir-3596	0	0	1	0	3	0			bta-mir-103-1	35	0	367	102	910	231
bta-mir-3600	1	0	6	9	16	7			bta-mir-103-2	35	0	367	102	910	231
bta-mir-3604-1	0	0	4	0	3	0			bta-mir-106b	7	4	91	79	417	62
bta-mir-3604-2	0	0	4	0	3	0			bta-mir-1-1	0	0	1	0	0	0
bta-mir-361	0	0	0	0	1	0			bta-mir-11971	2	0	2	3	5	4
bta-mir-363	0	0	0	0	1	0			bta-mir-11972	19	17	32	5	0	6
bta-mir-378-1	6	0	21	5	32	3			bta-mir-11974	0	0	1	0	0	0
bta-mir-378-2	6	0	22	5	32	3			bta-mir-11976-1	1	0	0	0	0	1
bta-mir-378b	0	0	1	0	4	0			bta-mir-11976-2	1	0	0	0	0	1
bta-mir-378c	0	0	0	0	1	0			bta-mir-11977	1	0	1	2	3	2
bta-mir-381	0	1	0	0	0	0			bta-mir-11979	0	0	1	0	0	0
bta-mir-410	0	0	0	0	1	0			bta-mir-11980	3	0	9	2	0	3
bta-mir-423	7	4	12	17	30	5			bta-mir-11981	2	0	0	0	0	0
bta-mir-425	0	0	2	0	3	0			bta-mir-11983	0	0	0	0	1	0
bta-mir-4449	0	0	1	0	0	0			bta-mir-11987	38	2	31	56	49	67
bta-mir-451	0	0	1	1	27	5			bta-mir-11988	0	0	1	1	0	0
bta-mir-483	0	1	0	0	1	0			bta-mir-11990	0	0	0	0	1	0
bta-mir-484	0	0	0	0	1	0			bta-mir-11991	0	0	0	0	1	0
bta-mir-486	0	0	0	3	5	2			bta-mir-11999	0	0	0	0	0	1
bta-mir-489	1	0	0	0	0	0			bta-mir-1-2	0	0	0	0	0	0
bta-mir-494	0	0	0	0	0	2			bta-mir-12004	2	0	1	4	1	4
bta-mir-502a-1	0	0	0	0	0	1			bta-mir-12011	0	0	0	0	2	0
bta-mir-505	0	0	0	0	1	0			bta-mir-12012	0	0	1	0	1	0
bta-mir-532	0	0	1	0	0	0			bta-mir-12014	0	0	0	1	0	1
bta-mir-592	0	0	0	0	1	0			bta-mir-12018	1	0	0	0	0	0
bta-mir-6123	0	0	3	0	1	0			bta-mir-12026-1	0	0	0	1	0	0
bta-mir-6517	0	0	0	1	2	0			bta-mir-12028	0	0	1	0	0	0
bta-mir-652	0	0	0	0	1	0			bta-mir-12030	1	0	2	1	0	0
bta-mir-6529a	0	0	1	0	2	0			bta-mir-12034	111	87	42	25	6	16
bta-mir-6529b	0	0	1	0	2	0			bta-mir-12036	0	0	1	0	0	0
bta-mir-6532	0	0	0	0	0	1			bta-mir-12049	0	0	0	0	1	0
bta-mir-658	0	0	1	0	0	0			bta-mir-12050	1	0	0	0	0	0
bta-mir-671	0	0	0	1	0	0			bta-mir-12055	0	0	1	0	0	0
bta-mir-764	0	0	0	0	1	0			bta-mir-12058	1	0	4	3	14	5
bta-mir-769	1	0	1	0	1	0			bta-mir-12060	0	0	1	0	0	0
bta-mir-92a-1	1	1	1	2	26	2			bta-mir-1225	2	0	0	0	0	0
bta-mir-92a-2	1	1	1	2	26	2			bta-mir-1246	0	0	0	0	1	0
bta-mir-92b	0	1	0	0	1	0			bta-mir-1247	7	2	22	12	10	6
bta-mir-935	0	1	0	1	2	0			bta-mir-124a-1	0	0	1	0	1	0
bta-mir-940	0	0	0	0	1	0			bta-mir-124a-2	0	0	1	0	1	0
zma-MIR11970	0	0	0	0	1	7			bta-mir-124b	0	0	0	0	1	0
zma-MIR160a	0	0	0	0	0	2			bta-mir-125b-1	17	0	61	22	57	32
zma-MIR160f	1	0	0	0	0	0			bta-mir-125b-2	23	27	216	54	194	39
zma-MIR162	3	0	2	2	8	13			bta-mir-1260b	0	0	6	4	23	4
zma-MIR164b	0	0	1	3	7	3			bta-mir-127	51	0	0	0	0	35
zma-MIR164d	0	0	0	0	0	1			bta-mir-128-1	12	3	185	101	1228	96
zma-MIR164g	1	0	0	0	0	0			bta-mir-128-2	9	3	167	96	1176	93
zma-MIR166i	0	0	0	0	0	2			bta-mir-1287	0	0	0	1	0	0
zma-MIR166l	0	0	1	0	0	0			bta-mir-129-1	0	0	0	0	1	0
zma-MIR168a	0	0	0	0	0	2			bta-mir-129-2	0	0	1	0	4	0
zma-MIR168b	0	0	0	0	0	2			bta-mir-132	0	0	9	1	3	2
zma-MIR169f	0	1	0	0	0	0			bta-mir-133a-1	53	0	1931	355	2486	7
zma-MIR169n	1	0	0	0	0	0			bta-mir-133a-2	53	0	1930	355	2489	7
zma-MIR172c	0	0	0	0	1	9			bta-mir-133b	0	0	21	6	66	0
zma-MIR172d	0	0	0	0	0	5			bta-mir-133c	53	0	1931	355	2486	7
zma-MIR2118a	5	0	4	3	23	6			bta-mir-134	0	0	0	0	1	0
zma-MIR2118c	0	0	0	0	1	0			bta-mir-136	1	0	15	2	18	0
zma-MIR2118g	0	0	1	0	0	0			bta-mir-138-1	16	3	103	36	53	0
zma-MIR2275a	0	0	0	0	1	0			bta-mir-138-2	16	3	98	35	54	0
zma-MIR2275b	0	0	0	0	1	0			bta-mir-1388	1	0	1	16	7	4
zma-MIR2275c	0	0	0	0	1	0			bta-mir-141	0	0	5	17	30	2
zma-MIR319a	0	1	0	0	0	0			bta-mir-1434	0	0	0	0	2	1
zma-MIR319b	0	0	1	0	0	0			bta-mir-144	2	0	13	5	228	4
zma-MIR390b	0	0	0	1	0	0			bta-mir-147	0	0	1	0	3	2
zma-MIR396c	0	0	0	0	1	4			bta-mir-148c	6	0	53	8	62	12
zma-MIR396d	0	0	0	0	0	4			bta-mir-148d	58	5	259	89	227	83
zma-MIR397b	0	0	0	0	0	1			bta-mir-153-2	0	1	0	0	0	0
zma-MIR399d	0	0	0	0	1	0			bta-mir-154c	1	0	13	2	6	0
zma-MIR399h	0	0	1	0	0	0			bta-mir-1584	0	0	0	0	2	0
zma-MIR482	0	1	0	0	0	0			bta-mir-16a	0	1	1	0	31	0
									bta-mir-16b	34	1	988	387	11889	181
									bta-mir-1777a	1	0	1	0	0	0
									bta-mir-1777b	0	0	0	0	1	0
									bta-mir-181a-1	122	3	1334	1358	9757	836
									bta-mir-181a-2	123	6	1356	1347	9770	836
									bta-mir-181b-1	84	1	430	121	963	58
									bta-mir-181b-2	88	1	434	121	987	56
									bta-mir-1835	0	0	0	0	1	0
									bta-mir-184	0	0	2	0	1	1
									bta-mir-1842	34	7	48	73	93	71
									bta-mir-188	0	0	7	4	8	4
									bta-mir-1911	0	0	0	0	1	0
									bta-mir-191b	147	1	2275	2509	12595	164
									bta-mir-193a-2	0	0	2	0	0	0
									bta-mir-193b	6	4	179	74	79	16
									bta-mir-194-1	2	0	15	8	21	5
									bta-mir-194-2	2	0	19	3	11	5
									bta-mir-194b-2	2	0	16	3	10	5
									bta-mir-196a-1	2	0	0	0	0	0
									bta-mir-196a-2	0	1	0	0	0	0
									bta-mir-197	0	0	0	0	1	0
									bta-mir-199a-1	55	1	943	77	528	93
									bta-mir-199a-2	56	1	951	78	531	93
									bta-mir-19b-2	6	0	95	87	545	44
									bta-mir-200a	0	0	3	0	13	0
									bta-mir-200b	0	0	0	0	4	0
									bta-mir-200c	0	0	0	0	5	0
									bta-mir-208a	0	0	2	0	4	0
									bta-mir-208b	0	0	86	3	55	0
									bta-mir-216a	0	0	1	0	0	0
									bta-mir-216b	6	0	0	0	0	2
									bta-mir-218-1	0	0	5	0	0	0
									bta-mir-218-2	0	0	5	0	0	0
									bta-mir-219-1	0	0	0	0	1	0
									bta-mir-219-2	0	0	0	0	5	0
									bta-mir-223	0	4	20	25	263	49
									bta-mir-2284l	0	0	0	0	0	1
									bta-mir-2284w	0	0	0	0	1	0
									bta-mir-2284z-4	0	0	0	0	0	1
									bta-mir-2284z-5	0	0	2	0	0	0
									bta-mir-2284z-7	0	0	0	1	0	1
									bta-mir-2285ad	0	0	0	0	1	0
									bta-mir-2285an	0	0	0	0	1	0
									bta-mir-2285ao-1	0	0	0	0	0	1
									bta-mir-2285ao-3	0	0	0	0	0	1
									bta-mir-2285ap	0	0	0	0	2	0
									bta-mir-2285ar	0	0	0	0	1	0
									bta-mir-2285as-3	0	0	0	0	1	0
									bta-mir-2285b-2	0	0	0	0	0	1
									bta-mir-2285bb	0	0	0	1	0	0
									bta-mir-2285bd	0	0	0	1	1	0
									bta-mir-2285bt	0	0	0	1	0	0
									bta-mir-2285ca	0	0	0	1	0	0
									bta-mir-2285ch	0	0	0	0	1	0
									bta-mir-2285cy	0	0	0	1	0	0
									bta-mir-2285dh	0	0	0	0	0	3
									bta-mir-2285k-5	0	0	0	1	0	0
									bta-mir-2285m-3	0	0	0	0	0	1
									bta-mir-2285o-1	0	0	0	1	0	0
									bta-mir-2285o-4	0	0	0	1	0	0
									bta-mir-2285r	0	0	0	0	1	0
									bta-mir-2285v	0	0	0	1	0	0
									bta-mir-2289	0	0	0	0	1	1
									bta-mir-2296	1	0	0	0	0	0
									bta-mir-2303	0	0	0	0	0	3
									bta-mir-2305	1	0	0	0	1	2
									bta-mir-2308	0	0	1	0	0	0
									bta-mir-2311	1	0	4	2	6	0
									bta-mir-2315	0	0	0	0	1	0
									bta-mir-2327	0	0	1	0	0	0
									bta-mir-2330	1	0	0	1	0	0
									bta-mir-2338	0	0	0	0	0	1
									bta-mir-2341	0	0	0	0	0	1
									bta-mir-2343	0	0	0	0	1	0
									bta-mir-2350	0	0	0	0	0	1
									bta-mir-2352	0	0	0	0	2	0
									bta-mir-2368	0	0	0	1	0	0
									bta-mir-2374	1	0	0	0	0	1
									bta-mir-2376	0	0	0	0	0	1
									bta-mir-2378	0	0	1	0	2	0
									bta-mir-2389	1	0	5	0	2	3
									bta-mir-2395	0	0	1	0	0	0
									bta-mir-2400	0	0	0	0	0	1
									bta-mir-2402	0	1	0	0	0	3
									bta-mir-2406	0	0	0	0	1	0
									bta-mir-24-1	9	9	0	0	143	45
									bta-mir-2413	0	0	1	0	0	0
									bta-mir-2415	0	0	0	0	1	0
									bta-mir-24-2	0	9	58	28	148	48
									bta-mir-2428	2	0	0	0	0	0
									bta-mir-2436	0	1	4	1	8	1
									bta-mir-2441	0	0	0	0	1	0
									bta-mir-2446	1	0	0	4	10	3
									bta-mir-2447	1	0	0	2	0	6
									bta-mir-2448	0	0	0	0	1	0
									bta-mir-2459	0	0	1	1	0	0
									bta-mir-2461	0	0	0	2	0	2
									bta-mir-2467	1	0	0	0	3	0
									bta-mir-2478	1	1	2	2	19	1
									bta-mir-25	96	20	1659	1153	12758	1028
									bta-mir-26a-1	9	2	103	74	1738	96
									bta-mir-26a-2	9	2	103	74	1736	96
									bta-mir-26b	0	0	20	7	242	5
									bta-mir-26c	9	2	103	74	1738	96
									bta-mir-2881	4	0	3	1	0	4
									bta-mir-2886	1	0	0	0	0	0
									bta-mir-2887-1	13	7	31	22	27	12
									bta-mir-2887-2	13	7	31	22	27	12
									bta-mir-2888-1	0	0	2	1	2	1
									bta-mir-2888-2	0	0	1	0	0	0
									bta-mir-2889	77	0	84	30	14	28
									bta-mir-2890	115	88	102	38	17	39
									bta-mir-2892	1133	157	437	437	312	311
									bta-mir-2894	0	0	0	2	0	0
									bta-mir-2895	0	0	0	1	0	0
									bta-mir-2897	3	0	0	0	0	0
									bta-mir-2898	2	0	3	3	8	2
									bta-mir-2903	1	0	0	0	0	0
									bta-mir-2904-1	37	15	92	50	146	36
									bta-mir-2904-2	37	15	92	50	146	36
									bta-mir-2904-3	37	15	92	50	146	36
									bta-mir-299-2	2	0	0	0	2	0
									bta-mir-29b-1	0	0	0	0	5	0
									bta-mir-29b-2	0	0	0	0	6	3
									bta-mir-29d	0	0	1	0	0	1
									bta-mir-29e	0	0	0	0	1	3
									bta-mir-301a	1	4	19	8	97	0
									bta-mir-301b	2	3	5	0	12	0
									bta-mir-30f	0	0	0	0	1	0
									bta-mir-3120	2	4	47	11	25	10
									bta-mir-3141	0	1	1	0	0	3
									bta-mir-3154	0	0	1	0	0	0
									bta-mir-320a-1	1084	280	911	1061	1360	671
									bta-mir-320a-2	1084	280	911	1061	1360	671
									bta-mir-320b	0	2	1	0	0	0
									bta-mir-323	1	0	4	2	6	0
									bta-mir-323b	0	0	1	0	0	0
									bta-mir-329b	0	0	3	0	0	0
									bta-mir-330	1	0	2	2	16	1
									bta-mir-339a	88	153	276	856	1275	611
									bta-mir-339b	79	145	233	770	1070	591
									bta-mir-33a	0	0	1	0	1	0
									bta-mir-33b	0	0	3	4	8	6
									bta-mir-34b	0	0	1	0	0	0
									bta-mir-3533	0	0	0	0	0	17
									bta-mir-3578	0	0	3	0	3	0
									bta-mir-3596	4	2	86	44	361	44
									bta-mir-3600	3295	20	10699	7064	13130	8230
									bta-mir-3601	2	0	4	0	1	0
									bta-mir-3604-1	56	1	951	78	531	93
									bta-mir-3604-2	53	3	926	72	521	93
									bta-mir-3613a	0	0	0	2	2	1
									bta-mir-365-1	1	0	9	10	13	6
									bta-mir-365-2	5	2	9	6	18	1
									bta-mir-370	9	1	4	1	1	0
									bta-mir-374c	0	0	0	0	1	0
									bta-mir-375	17	0	62	157	522	259
									bta-mir-376a	0	0	1	0	0	0
									bta-mir-376b	0	0	1	0	0	0
									bta-mir-376c	0	0	0	0	3	0
									bta-mir-376e	0	0	0	0	1	0
									bta-mir-377	0	1	0	0	0	0
									bta-mir-378-1	793	162	2664	949	3265	604
									bta-mir-378-2	887	162	2853	1045	3498	626
									bta-mir-378c	41	0	89	54	221	54
									bta-mir-378d	8	0	21	9	23	5
									bta-mir-380	0	0	43	2	115	0
									bta-mir-3956	3	0	1	0	9	0
									bta-mir-409a	32	2	91	2	19	2
									bta-mir-409b	32	2	91	2	19	2
									bta-mir-410	1	0	5	1	2	2
									bta-mir-411a	1	0	4	0	22	0
									bta-mir-412	0	0	2	0	0	0
									bta-mir-431	4	4	8	1	4	0
									bta-mir-432	0	0	7	1	9	0
									bta-mir-4449	6	1	4	5	8	5
									bta-mir-449b	0	0	0	0	1	0
									bta-mir-449c	1	0	0	0	0	3
									bta-mir-450a-1	0	0	1	0	0	0
									bta-mir-450a-2	0	0	1	0	0	0
									bta-mir-452	0	0	0	0	4	2
									bta-mir-4523	0	0	1	0	0	1
									bta-mir-453	0	1	0	0	0	0
									bta-mir-454	0	0	0	0	11	0
									bta-mir-4657	0	0	0	0	3	0
									bta-mir-483	56	5	60	64	21	6
									bta-mir-485	1	3	7	1	4	0
									bta-mir-486	1928	20	10168	17415	83657	10595
									bta-mir-488	0	0	0	0	0	1
									bta-mir-489	1	1	1	0	1	0
									bta-mir-490	1	0	27	0	0	0
									bta-mir-502a-1	0	1	0	1	1	3
									bta-mir-502a-2	0	1	0	1	1	2
									bta-mir-502b	1	0	1	0	3	0
									bta-mir-504	0	0	3	0	4	3
									bta-mir-539	0	1	1	0	0	1
									bta-mir-541	1	1	2	1	2	1
									bta-mir-543	0	0	1	0	0	0
									bta-mir-584-4	0	0	0	0	1	0
									bta-mir-584-7	0	0	0	0	2	0
									bta-mir-592	0	0	0	0	1	0
									bta-mir-599	0	0	0	0	1	0
									bta-mir-6121	0	0	1	0	0	0
									bta-mir-6123	3	0	5	0	2	0
									bta-mir-615	4	2	6	0	2	2
									bta-mir-6517	0	1	0	1	2	0
									bta-mir-6518	1	0	0	0	0	0
									bta-mir-6519	0	0	0	0	1	1
									bta-mir-6528	0	0	1	0	0	0
									bta-mir-6529a	254	0	344	379	446	415
									bta-mir-6529b	254	0	344	379	446	415
									bta-mir-653	0	0	0	0	1	0
									bta-mir-6531	0	0	0	1	6	3
									bta-mir-6532	0	0	0	0	0	1
									bta-mir-658	0	0	1	0	0	0
									bta-mir-660	0	0	34	7	66	14
									bta-mir-664b	0	0	0	0	3	0
									bta-mir-669	31	42	557	78	366	48
									bta-mir-6715	0	0	1	1	0	0
									bta-mir-677	0	0	0	0	0	1
									bta-mir-7-1	0	0	2	3	4	1
									bta-mir-7-2	0	0	0	0	14	0
									bta-mir-7-3	0	0	0	0	3	0
									bta-mir-758	0	0	1	1	0	0
									bta-mir-760	1	0	0	0	0	0
									bta-mir-764	0	0	0	0	1	0
									bta-mir-7857-2	0	0	2	0	1	1
									bta-mir-7865	0	0	0	0	1	0
									bta-mir-9-1	0	0	1	0	0	0
									bta-mir-9-2	0	0	1	0	0	0
									bta-mir-92a-1	280	29	4632	3768	50815	1844
									bta-mir-92a-2	274	29	4584	3710	49779	1838
									bta-mir-93	13	2	426	373	3112	205
									bta-mir-940	0	0	0	0	2	0
									zma-MIR11970	0	0	0	0	1	11
									zma-MIR1432	0	0	0	0	1	0
									zma-MIR156d	0	0	0	0	0	1
									zma-MIR156h	1	0	1	0	0	0
									zma-MIR156i	0	0	0	0	1	0
									zma-MIR156k	1	0	0	0	0	0
									zma-MIR159e	3	1	0	0	0	0
									zma-MIR159g	0	0	0	0	0	3
									zma-MIR159h	0	0	0	0	0	3
									zma-MIR159i	0	0	0	0	0	3
									zma-MIR159j	0	0	0	0	0	3
									zma-MIR160a	0	0	0	1	0	2
									zma-MIR160f	1	0	0	0	0	0
									zma-MIR162	3	1	2	3	14	14
									zma-MIR164b	1	0	1	3	14	3
									zma-MIR164c	0	0	2	0	0	0
									zma-MIR164d	0	0	0	0	1	1
									zma-MIR164g	1	0	0	0	0	0
									zma-MIR166a	0	0	0	0	1	0
									zma-MIR166c	0	0	0	0	1	0
									zma-MIR166e	0	0	0	0	1	0
									zma-MIR166f	0	0	0	0	0	1
									zma-MIR166g	0	0	0	0	1	0
									zma-MIR166h	0	0	0	0	0	1
									zma-MIR166i	0	0	0	0	0	3
									zma-MIR166l	0	0	1	0	0	0
									zma-MIR167d	0	0	1	0	0	0
									zma-MIR168a	0	0	0	0	0	2
									zma-MIR168b	1	0	0	0	0	2
									zma-MIR169a	0	0	0	0	3	0
									zma-MIR169f	0	1	0	0	0	0
									zma-MIR169i	0	0	0	0	1	0
									zma-MIR169n	1	0	0	0	0	0
									zma-MIR169r	0	0	0	0	1	0
									zma-MIR171f	0	0	0	0	0	2
									zma-MIR171i	0	0	0	0	0	2
									zma-MIR171l	0	0	0	0	1	0
									zma-MIR171m	0	0	0	0	1	0
									zma-MIR172c	0	0	0	2	1	11
									zma-MIR172d	0	0	0	0	0	5
									zma-MIR2118a	5	0	4	3	23	6
									zma-MIR2118c	0	0	0	0	2	0
									zma-MIR2118d	0	0	0	0	1	0
									zma-MIR2118g	0	0	1	0	0	0
									zma-MIR2275a	0	0	0	0	1	0
									zma-MIR2275b	0	0	0	0	1	0
									zma-MIR2275c	1	0	0	0	1	0
									zma-MIR2275d	0	1	0	0	0	0
									zma-MIR319a	0	1	0	0	0	0
									zma-MIR319b	0	0	2	0	0	0
									zma-MIR319c	0	0	0	0	1	0
									zma-MIR390a	0	0	0	1	0	0
									zma-MIR390b	0	0	0	2	0	0
									zma-MIR393a	0	0	0	0	1	0
									zma-MIR393b	0	0	0	0	1	0
									zma-MIR395a	0	0	0	1	0	0
									zma-MIR395o	0	0	0	0	1	0
									zma-MIR396a	3	0	0	0	0	0
									zma-MIR396c	0	0	0	0	1	4
									zma-MIR396d	0	0	0	0	0	4
									zma-MIR397a	0	1	0	0	0	0
									zma-MIR397b	0	0	0	0	1	1
									zma-MIR399d	0	0	0	0	2	0
									zma-MIR399e	0	0	1	1	0	0
									zma-MIR399h	0	1	1	0	0	0
									zma-MIR399i	0	0	0	0	0	3
									zma-MIR399j	0	1	0	0	1	0
									zma-MIR408b	0	0	0	0	0	1
									zma-MIR482	0	1	0	0	0	0
									zma-MIR827	0	0	0	0	0	1
