# Supplementary material for: Investigation of the transability of dietary small non-coding RNAs to animals
Source: Front Genet. 2022 Aug 30;13:933709. doi: 10.3389/fgene.2022.933709 (PMC9483711; doi:10.3389/fgene.2022.933709)
Supplement: Supplementary file 12 [file Table13.XLSX]

## Sheet: miRNAs
Supplementary File S13: Several miRNAs related to the infant's immune system and neuronal development.
miRNA	Function
miR-155	Abundant. Regulates B and T cells and plays a role in innate immune response. Anti-inflammatory effects
miR-223	Regulates the proliferation and activation of neutrophils. Anti-inflammatory effects
miR-181a/b	Regulate B cells differentiation and the selection of T CD4+ cells. 181a-5p is highly expressed in the brain, is enriched in post-mitotic neurons and is found in the growing tips of cortical axons
miR-17, -92	Regulate the development of B and T cells, and monocytes. The miR-17 –92 cluster has been shown to be involved in embryonic brain development
miR-125b	Negative regulator of the production and activation of TNF- α
miR-146b	Negative regulator of the innate immune response
miR-148a	Negative regulator of the innate immune response and of dendritic cells function as antigen presenters. Possible regulation of neurological development
miR-30b-5p	Promotes cell invasion and immunosuppression
miR-182-5p	Induced by IL-2. Promotor of T cell-mediated response
miR-200a-3p	Associated to Hodgkin ’ lymphoma and to oral cancers
miR-29a-3p	Suppressor of the response to intercellular pathogens. Targets interferon- γ
miR-146b-5p	Regulates innate immune response. Targets NF- κB
miR-22-3p	Multipartite anti-neurodegenerative activities including the inhibition of apoptosis and the targeting of mRNAs implicated in the etiology of Huntington ’s disease
miR-30d-5p	miR-30d-5p agomir delayed recovery of neurological function and impaired improvement of spatial memory ability
miR-141-3p	Key regulator of members of the FET family proteins during neural differentiation
miR-191-5p	Activator of the NF-kappaB signalling pathway
miR-26a-5p	Regulation of the production of proinflammatory cytokines in microglia
miR-182-5p	Regulates axon outgrowth and dendrite maturation
miR-30a-5p	Involved in the down-regulation of BDNF protein
miR-375	May play a protective role in motor neurons
miR-193b-3p	Restricts cytokine signalling, by targeting the receptor tyrosine kinase c-KIT
let-7g-5p	Negatively regulates IL-6 expression in neonatal neonatal polymorphonuclear leukocytes
let-7a-5p	Involved in increased expression of brain derived neurotrophic factor (BDNF), interleukin (IL)-10, and IL-4 in microglia
