# Supplementary material for: Investigation of the transability of dietary small non-coding RNAs to animals
Source: Front Genet. 2022 Aug 30;13:933709. doi: 10.3389/fgene.2022.933709 (PMC9483711; doi:10.3389/fgene.2022.933709)
Supplement: Supplementary file 13 [file Table8.XLSX]

## Sheet: Study number one (GSE136806)
Supplementary File S6: Average, sum and percentage expression of xenomiRs in each sample.
Samples	Sample SRR	Organism	tissue	Sum of XenomiRs expression	percent of XenomiRs expression to total read	# of xenomiRs	Average expression
Control_1	SRR10062887	Bos taurus	blood	4610	0.0171471	136	33.8971
Contro_l2	SRR10062888	Bos taurus	blood	17550	0.0743166	137	128.102
Control_3	SRR10062889	Bos taurus	blood	1810	0.00960016	107	16.9159
alfalfa-cotton-soybean_1	SRR10062890	Bos taurus	blood	2456	0.0129508	115	21.3565
alfalfa-cotton-soybean_2	SRR10062891	Bos taurus	blood	2247	0.0111059	99	22.697
alfalfa-cotton-soybean_3	SRR10062892	Bos taurus	blood	4053	0.0121377	111	36.5135

## Sheet: Study number two (GSE117441)
Supplementary File S6: Average, sum and percentage expression of xenomiRs in each sample.
Samples	Sample SRR	Organism	tissue	Sum of XenomiRs expression	percent of XenomiRs expression to total read	# of xenomiRs	Average expression
rice_straw_1	SRR7547328	Bos taurus	rumen-epithelium	196	0.00166127	148	1.32432
rice_straw_2	SRR7547329	Bos taurus	rumen-epithelium	207	0.00197209	137	1.51095
rice_straw_3	SRR7547330	Bos taurus	rumen-epithelium	255	0.00199273	150	1.7
rice_straw_4	SRR7547331	Bos taurus	rumen-epithelium	313	0.00398123	211	1.48341
rice_straw_5	SRR7547332	Bos taurus	rumen-epithelium	253	0.00268317	150	1.68667
rice_straw_6	SRR7547333	Bos taurus	rumen-epithelium	272	0.00275411	191	1.42408
alfalfa_hay_1	SRR7547334	Bos taurus	rumen-epithelium	414	0.00408136	253	1.63636
alfalfa_hay_2	SRR7547335	Bos taurus	rumen-epithelium	224	0.00299224	139	1.61151
alfalfa_hay_3	SRR7547336	Bos taurus	rumen-epithelium	194	0.00316352	128	1.51562
alfalfa_hay_4	SRR7547337	Bos taurus	rumen-epithelium	186	0.00283034	115	1.61739
alfalfa_hay_5	SRR7547338	Bos taurus	rumen-epithelium	392	0.00293219	261	1.50192
alfalfa_hay_6	SRR7547339	Bos taurus	rumen-epithelium	694	0.00254757	360	1.92778
corn_stover_1	SRR7547340	Bos taurus	rumen-epithelium	123	0.00154855	77	1.5974
corn_stover_2	SRR7547341	Bos taurus	rumen-epithelium	155	0.00197328	118	1.31356
corn_stover_3	SRR7547342	Bos taurus	rumen-epithelium	115	0.00164953	89	1.29213
corn_stover_4	SRR7547343	Bos taurus	rumen-epithelium	122	0.00205899	99	1.23232
corn_stover_5	SRR7547344	Bos taurus	rumen-epithelium	142	0.00227146	88	1.61364
corn_stover_6	SRR7547345	Bos taurus	rumen-epithelium	87	0.00228157	61	1.42623
rice_straw_1	SRR7547346	Bos taurus	duodenum-epithelium	243	0.00162298	60	4.05
rice_straw_2	SRR7547347	Bos taurus	duodenum-epithelium	76	0.000380399	44	1.72727
rice_straw_3	SRR7547348	Bos taurus	duodenum-epithelium	56	0.000321948	31	1.80645
rice_straw_4	SRR7547349	Bos taurus	duodenum-epithelium	148	0.000802621	59	2.50847
rice_straw_5	SRR7547350	Bos taurus	duodenum-epithelium	89	0.00104009	52	1.71154
rice_straw_6	SRR7547351	Bos taurus	duodenum-epithelium	98	0.00120854	53	1.84906
alfalfa_hay_1	SRR7547352	Bos taurus	duodenum-epithelium	149	0.000971722	47	3.17021
alfalfa_hay_2	SRR7547353	Bos taurus	duodenum-epithelium	115	0.000767711	61	1.88525
alfalfa_hay_3	SRR7547354	Bos taurus	duodenum-epithelium	85	0.000658434	46	1.84783
alfalfa_hay_4	SRR7547355	Bos taurus	duodenum-epithelium	63	0.000751118	32	1.96875
alfalfa_hay_5	SRR7547356	Bos taurus	duodenum-epithelium	166	0.00168869	58	2.86207
alfalfa_hay_6	SRR7547357	Bos taurus	duodenum-epithelium	80	0.000553215	39	2.05128
corn_stover_1	SRR7547358	Bos taurus	duodenum-epithelium	48	0.000410818	24	2
corn_stover_2	SRR7547359	Bos taurus	duodenum-epithelium	69	0.000509238	31	2.22581
corn_stover_3	SRR7547360	Bos taurus	duodenum-epithelium	64	0.000603263	41	1.56098
corn_stover_4	SRR7547361	Bos taurus	duodenum-epithelium	56	0.00078098	20	2.8
corn_stover_5	SRR7547362	Bos taurus	duodenum-epithelium	104	0.000892916	39	2.66667
corn_stover_6	SRR7547363	Bos taurus	duodenum-epithelium	134	0.00104479	50	2.68
rice_straw_1	SRR7547364	Bos taurus	jejunum-epithelium	127	0.00117578	41	3.09756
rice_straw_2	SRR7547365	Bos taurus	jejunum-epithelium	141	0.00115331	39	3.61538
rice_straw_3	SRR7547366	Bos taurus	jejunum-epithelium	123	0.00109486	35	3.51429
rice_straw_4	SRR7547367	Bos taurus	jejunum-epithelium	185	0.00145614	40	4.625
rice_straw_5	SRR7547368	Bos taurus	jejunum-epithelium	335	0.00230155	75	4.46667
rice_straw_6	SRR7547369	Bos taurus	jejunum-epithelium	83	0.000726802	35	2.37143
alfalfa_hay_1	SRR7547370	Bos taurus	jejunum-epithelium	82	0.000968816	40	2.05
alfalfa_hay_2	SRR7547371	Bos taurus	jejunum-epithelium	203	0.00197153	55	3.69091
alfalfa_hay_3	SRR7547372	Bos taurus	jejunum-epithelium	140	0.0024905	36	3.88889
alfalfa_hay_4	SRR7547373	Bos taurus	jejunum-epithelium	84	0.00117503	41	2.04878
alfalfa_hay_5	SRR7547374	Bos taurus	jejunum-epithelium	74	0.00111152	33	2.24242
alfalfa_hay_6	SRR7547375	Bos taurus	jejunum-epithelium	89	0.00110194	42	2.11905
corn_stover_1	SRR7547376	Bos taurus	jejunum-epithelium	169	0.00136494	43	3.93023
corn_stover_2	SRR7547377	Bos taurus	jejunum-epithelium	269	0.00229795	70	3.84286
corn_stover_3	SRR7547378	Bos taurus	jejunum-epithelium	52	0.000599661	33	1.57576
corn_stover_4	SRR7547379	Bos taurus	jejunum-epithelium	171	0.00169045	66	2.59091
corn_stover_5	SRR7547380	Bos taurus	jejunum-epithelium	223	0.00201936	69	3.23188
corn_stover_6	SRR7547381	Bos taurus	jejunum-epithelium	125	0.00110151	45	2.77778
rice_straw_1	SRR7547382	Bos taurus	liver	23	0.000749316	14	1.64286
rice_straw_2	SRR7547383	Bos taurus	liver	48	0.000956441	24	2
rice_straw_3	SRR7547384	Bos taurus	liver	65	0.000765973	36	1.80556
rice_straw_4	SRR7547385	Bos taurus	liver	78	0.000958648	43	1.81395
rice_straw_5	SRR7547386	Bos taurus	liver	65	0.00101391	30	2.16667
rice_straw_6	SRR7547387	Bos taurus	liver	122	0.000951573	52	2.34615
alfalfa_hay_1	SRR7547388	Bos taurus	liver	310	0.00237876	110	2.81818
alfalfa_hay_2	SRR7547389	Bos taurus	liver	346	0.00200437	85	4.07059
alfalfa_hay_3	SRR7547390	Bos taurus	liver	62	0.000814498	32	1.9375
alfalfa_hay_4	SRR7547391	Bos taurus	liver	55	0.000788769	26	2.11538
alfalfa_hay_5	SRR7547392	Bos taurus	liver	83	0.000829824	51	1.62745
alfalfa_hay_6	SRR7547393	Bos taurus	liver	88	0.000887248	39	2.25641
corn_stover_1	SRR7547394	Bos taurus	liver	64	0.00110307	34	1.88235
corn_stover_2	SRR7547395	Bos taurus	liver	45	0.000534951	30	1.5
corn_stover_3	SRR7547396	Bos taurus	liver	37	0.00086377	22	1.68182
corn_stover_4	SRR7547397	Bos taurus	liver	52	0.000589467	33	1.57576
corn_stover_5	SRR7547398	Bos taurus	liver	37	0.000706755	15	2.46667
corn_stover_6	SRR7547399	Bos taurus	liver	58	0.000935098	28	2.07143
rice_straw_1	SRR7547400	Bos taurus	mammary_gland	14	0.000659134	2	7
rice_straw_2	SRR7547401	Bos taurus	mammary_gland	62	0.000645824	17	3.64706
rice_straw_3	SRR7547402	Bos taurus	mammary_gland	69	0.000407323	28	2.46429
rice_straw_4	SRR7547403	Bos taurus	mammary_gland	19	0.000319802	15	1.26667
rice_straw_5	SRR7547404	Bos taurus	mammary_gland	8	0.000250444	6	1.33333
rice_straw_6	SRR7547405	Bos taurus	mammary_gland	62	0.000639061	23	2.69565
alfalfa_hay_1	SRR7547406	Bos taurus	mammary_gland	16	0.00118751	6	2.66667
alfalfa_hay_2	SRR7547407	Bos taurus	mammary_gland	170	0.00111395	53	3.20755
alfalfa_hay_3	SRR7547408	Bos taurus	mammary_gland	67	0.000443083	32	2.09375
alfalfa_hay_4	SRR7547409	Bos taurus	mammary_gland	121	0.000549591	48	2.52083
alfalfa_hay_5	SRR7547410	Bos taurus	mammary_gland	70	0.000433073	41	1.70732
alfalfa_hay_6	SRR7547411	Bos taurus	mammary_gland	49	0.000389437	23	2.13043
corn_stover_1	SRR7547412	Bos taurus	mammary_gland	70	0.000859243	37	1.89189
corn_stover_2	SRR7547413	Bos taurus	mammary_gland	47	0.000514912	21	2.2381
corn_stover_3	SRR7547414	Bos taurus	mammary_gland	59	0.000750098	33	1.78788
corn_stover_4	SRR7547415	Bos taurus	mammary_gland	43	0.000581626	20	2.15
corn_stover_5	SRR7547416	Bos taurus	mammary_gland	0	0	0	0
corn_stover_6	SRR7547417	Bos taurus	mammary_gland	100	0.00141024	56	1.78571

## Sheet: Study number three (GSE81616)
Supplementary File S6: Average, sum and percentage expression of xenomiRs in each sample.
Samples	Sample SRR	Organism	tissue	Sum of XenomiRs expression	percent of XenomiRs expression to total read	# of xenomiRs	Average expression
Control_1	SRR1055511	Bos taurus	Mammary_biopsy	38	0.000367694	17	2.23529
Control_2	SRR1055512	Bos taurus	Mammary_biopsy	53	0.000451928	23	2.30435
Sunflower_oil_1	SRR3542986	Bos taurus	Mammary_biopsy	40	0.000400628	24	1.66667
Sunflower_oil_2	SRR3542987	Bos taurus	Mammary_biopsy	45	0.000487232	21	2.14286

## Sheet: Study number four (GSE113598)
Supplementary File S6: Average, sum and percentage expression of xenomiRs in each sample.
Samples	Sample SRR	Organism	tissue	Sum of XenomiRs expression	percent of XenomiRs expression to total read	# of xenomiRs	Average expression
Control_1	SRR7059337	Mus musculus	Liver	20	0.000382903	4	5
Control_2	SRR7059338	Mus musculus	Liver	0	0	0	0
Control_3	SRR7059339	Mus musculus	Liver	0	0	0	0
Soy-based_1	SRR7059340	Mus musculus	Liver	2	3.26505e-05	1	2
Soy-based_2	SRR7059341	Mus musculus	Liver	7	0.000137366	2	3.5
Soy-based_3	SRR7059342	Mus musculus	Liver	10	0.000201662	4	2.5

## Sheet: Study number five (GSE81619)
Supplementary File S6: Average, sum and percentage expression of xenomiRs in each sample.
Samples	Sample SRR	Organism	tissue	Sum of XenomiRs expression	percent of XenomiRs expression to total read	# of xenomiRs	Average expression
high	SRR3542984	Ovis aries	Hypothalamus	245	0.00274495	136	1.80147
low	SRR3542985	Ovis aries	Hypothalamus	69	0.000743619	54	1.27778

## Sheet: Study number six (GSE61025)
Supplementary File S6: Average, sum and percentage expression of xenomiRs in each sample.
Samples	Sample SRR	Organism	tissue	Sum of XenomiRs expression	percent of XenomiRs expression to total read	# of xenomiRs	Average expression
Control_1	SRR1568093	Capra hircus	mammary_gland	125	0.00106605	43	2.90698
Control_2	SRR1568096	Capra hircus	mammary_gland	102	0.000673468	19	5.36842
Control_3	SRR1568098	Capra hircus	mammary_gland	81	0.000719688	17	4.76471
Control_4	SRR1568102	Capra hircus	mammary_gland	164	0.00123813	15	10.9333
food-deprived_1	SRR1568094	Capra hircus	mammary_gland	124	0.00112855	24	5.16667
food-deprived_2	SRR1568095	Capra hircus	mammary_gland	149	0.00120492	17	8.76471
food-deprived_3	SRR1568097	Capra hircus	mammary_gland	101	0.000824168	12	8.41667
food-deprived_4	SRR1568099	Capra hircus	mammary_gland	155	0.000896485	23	6.73913
food-deprived_5	SRR1568100	Capra hircus	mammary_gland	231	0.00127451	32	7.21875
food-deprived_6	SRR1568101	Capra hircus	mammary_gland	187	0.00101819	19	9.84211

## Sheet: Study number seven (GSE92897)
Supplementary File S6: Average, sum and percentage expression of xenomiRs in each sample.
Samples	Sample SRR	Organism	tissue	Sum of XenomiRs expression	percent of XenomiRs expression to total read	# of xenomiRs	Average expression
Potato-fed_1	SRR5130134	Rattus norvegicus	Serum	13	0.000131893	10	1.3
Potato-fed_2	SRR5130135	Rattus norvegicus	Serum	36	0.000316627	23	1.56522
Potato-fed_3	SRR5130136	Rattus norvegicus	Serum	54	0.00065488	24	2.25
Rice-fed_1	SRR5130137	Rattus norvegicus	Serum	8	8.90129e-05	8	1
Rice-fed_2	SRR5130138	Rattus norvegicus	Serum	11	0.000135259	8	1.375
Rice-fed_3	SRR5130139	Rattus norvegicus	Serum	23	0.00027626	16	1.4375
Control-fed_1	SRR5130140	Rattus norvegicus	Serum	7	7.86917e-05	7	1
Control-fed_2	SRR5130141	Rattus norvegicus	Serum	41	0.000433643	24	1.70833
Control-fed_3	SRR5130142	Rattus norvegicus	Serum	20	0.000284408	12	1.66667
First method
Samples	Sample SRR	Organism	tissue	Sum of XenomiRs expression	percent of XenomiRs expression to total read	# of xenomiRs	Average expression
Cow_milk-fed_1	SRR5130146	Sus scrofa	Serum	243	0.00309358	73	3.32877
Cow_milk-fed_2	SRR5130147	Sus scrofa	Serum	1024	0.0113962	123	8.3252
Cow_milk-fed_3	SRR5130148	Sus scrofa	Serum	194	0.00171292	66	2.93939
Maize-fed_1	SRR5130143	Sus scrofa	Serum	133	0.00159746	50	2.66
Maize-fed_2	SRR5130144	Sus scrofa	Serum	62	0.000744603	29	2.13793
Maize-fed_3	SRR5130145	Sus scrofa	Serum	329	0.00292554	95	3.46316
Second method
Samples	Sample SRR	Organism	tissue	Sum of XenomiRs expression	percent of XenomiRs expression to total read	# of xenomiRs	Average expression
Cow_milk-fed_1	SRR5130146	Sus scrofa	Serum	80506	1.0249	267	301.521
Cow_milk-fed_2	SRR5130147	Sus scrofa	Serum	404262	4.49906	371	1089.65
Cow_milk-fed_3	SRR5130148	Sus scrofa	Serum	52547	0.463963	281	187
Maize-fed_1	SRR5130143	Sus scrofa	Serum	22862	0.274596	254	90.0079
Maize-fed_2	SRR5130144	Sus scrofa	Serum	6362	0.0764058	152	41.8553
Maize-fed_3	SRR5130145	Sus scrofa	Serum	118051	1.04973	323	365.483
